# Supplementary material for: Nationwide and long-term molecular epidemiologic studies of mumps viruses that circulated in Japan between 1986 and 2017
Source: Front Microbiol. 2022 Oct 28;13:728831. doi: 10.3389/fmicb.2022.728831 (PMC9650061; doi:10.3389/fmicb.2022.728831)
Supplement: Supplementary file 6 [file Table_1.xlsx]

## Sheet: sTable-S1
Supplementary Table S1: Mumps virus isolates in this study
No.	Viruses	Prefecture	City	Isolated	Genotype	Acc. No. of SH	Acc. No. of WGS-dt	Note
1	MuVi/Sendai#878.JPN/0.86[B]	Miyagi	Sendai	1986	B	LC629194	ー
2	MuVi/Ehime#519.JPN/0.87[B]	Ehime	ー	1987	B	AB115972	ー
3	MuVi/Ehime#680.JPN/0.89[B]	Ehime	ー	1989	B	AB115973	ー
4	MuVi/Ehime#128R.JPN/0.89[B]	Ehime	ー	1989	B	AB115974	ー
5	MuVi/Ehime#764.JPN/0.89[B]	Ehime	ー	1989	B	AB115975	ー
6	MuVi/Ehime#825.JPN/0.89[B]	Ehime	ー	1989	B	AB115976	ー
7	MuVi/Ehime#822.JPN/0.89[B]	Ehime	ー	1989	B	AB115977	ー
8	MuVi/Ehime#681.JPN/0.89[B]	Ehime	ー	1989	B	AB115978	ー
9	MuVi/Ehime#793.JPN/0.89[B]	Ehime	ー	1989	B	AB115979	ー
10	MuVi/Sendai#115.JPN/0.89[B]	Miyagi	Sendai	1989	B	LC629195	ー
11	MuVi/Sendai#117.JPN/0.89[B]	Miyagi	Sendai	1989	B	LC629196	ー
12	MuVi/Sendai#1538.JPN/0.89[B]	Miyagi	Sendai	1989	B	LC629197	ー
13	MuVi/Sendai#6743.JPN/0.89[B]	Miyagi	Sendai	1989	B	LC629198	ー
14	MuVi/Ehime#471.JPN/0.92[B]	Ehime	ー	1992	B	AB115980	ー
15	MuVi/Ehime#933.JPN/0.93[B]	Ehime	ー	1993	B	AB115981	ー
16	MuVi/Sendai#1051.JPN/0.93[B]	Miyagi	Sendai	1993	B	LC629199	ー
17	MuVi/Sendai#1262.JPN/0.93[B]	Miyagi	Sendai	1993	B	LC629200	ー
18	MuVi/Sendai#2116.JPN/0.93[B]	Miyagi	Sendai	1993	B	LC629201	ー
19	MuVi/Sendai#251.JPN/0.93[B]	Miyagi	Sendai	1993	B	LC629202	ー
20	MuVi/Mie#R01.JPN/44.93[B]	Mie	ー	1993	B	LC629203	ー
21	MuVi/Mie#R03.JPN/52.93[J]	Mie	ー	1993	J	LC629421	ー
22	MuVi/Ehime#785.JPN/0.94[B]	Ehime	ー	1994	B	AB115982	ー
23	MuVi/Sendai#105.JPN/0.94[B]	Miyagi	Sendai	1994	B	LC629204	ー
24	MuVi/Sendai#1332.JPN/0.94[B]	Miyagi	Sendai	1994	B	LC629205	ー
25	MuVi/Mie#R10.JPN/32.94[J]	Mie	ー	1994	J	LC629422	ー
26	MuVi/Ehime#750.JPN/0.95[B]	Ehime	ー	1995	B	AB115983	ー
27	MuVi/Ehime#449.JPN/0.95[B]	Ehime	ー	1995	B	AB115984	ー
28	MuVi/Ehime#1279.JPN/0.95[B]	Ehime	ー	1995	B	AB115985	ー
29	MuVi/Sendai#1733.JPN/0.95[B]	Miyagi	Sendai	1995	B	LC629206	ー
30	MuVi/Sendai#1854.JPN/0.95[B]	Miyagi	Sendai	1995	B	LC629207	ー
31	MuVi/Sendai#1938.JPN/0.95[B]	Miyagi	Sendai	1995	B	LC629208	ー
32	MuVi/Sendai#2047.JPN/0.95[B]	Miyagi	Sendai	1995	B	LC629209	ー
33	MuVi/Sendai#610.JPN/0.95[B]	Miyagi	Sendai	1995	B	LC629210	ー
34	MuVi/Mie#R18.JPN/22.95[B]	Mie	ー	1995	B	LC629211	ー
35	MuVi/Mie#R20.JPN/26.95[J]	Mie	ー	1995	J	LC629423	ー
36	MuVi/Ehime#478.JPN/0.96[B]	Ehime	ー	1996	B	AB115986	ー
37	MuVi/Ehime#1270.JPN/0.96[B]	Ehime	ー	1996	B	AB115987	ー
38	MuVi/Mie#R28.JPN/33.96[B]	Mie	ー	1996	B	LC629212	ー
39	MuVi/Mie#R29.JPN/39.96[B]	Mie	ー	1996	B	LC629213	ー
40	MuVi/Ehime#938.JPN/0.97[B]	Ehime	ー	1997	B	AB115989	ー
41	MuVi/Ehime#1472.JPN/0.97[B]	Ehime	ー	1997	B	AB115990	ー
42	MuVi/Ehime#941.JPN/0.97[B]	Ehime	ー	1997	B	AB115991	ー
43	MuVi/Ehime#1052.JPN/0.97[B]	Ehime	ー	1997	B	AB115992	ー
44	MuVi/Mie#R39.JPN/26.97[B]	Mie	ー	1997	B	LC629214	ー
45	MuVi/Mie#R34.JPN/27.97[B]	Mie	ー	1997	B	LC629215	ー
46	MuVi/Mie#R36.JPN/28.97[B]	Mie	ー	1997	B	LC629216	ー
47	MuVi/Mie#R33.JPN/27.97[J]	Mie	ー	1997	J	LC629424	ー
48	MuVi/Mie#R35.JPN/28.97[J]	Mie	ー	1997	J	LC629425	ー
49	MuVi/Mie#R38.JPN/30.97[J]	Mie	ー	1997	J	LC629426	ー
50	MuVi/Mie#R40.JPN/34.97[J]	Mie	ー	1997	J	LC629427	ー
51	MuVi/Ehime#1342.JPN/0.97[G]	Ehime	ー	1997	G	AB115988	LC633305
52	MuVi/Ehime#905.JPN/0.98[B]	Ehime	ー	1998	B	AB115993	ー
53	MuVi/Ehime#72.JPN/0.98[B]	Ehime	ー	1998	B	AB115994	ー
54	MuVi/Mie#R44.JPN/25.98[B]	Mie	ー	1998	B	LC629217	ー
55	MuVi/Mie#R46.JPN/28.98[B]	Mie	ー	1998	B	LC629218	ー
56	MuVi/Mie#R47.JPN/30.98[J]	Mie	ー	1998	J	LC629428	ー
57	MuVi/Mie#R48.JPN/31.98[J]	Mie	ー	1998	J	LC629429	ー
58	MuVi/Ehime#1333.JPN/0.99[B]	Ehime	ー	1999	B	AB115995	ー
59	MuVi/Mie#R49.JPN/11.99[B]	Mie	ー	1999	B	LC629219	ー
60	MuVi/Mie#R56.JPN/29.99[G]	Mie	ー	1999	G	LC629221	ー
61	MuVi/Mie#C03.JPN/39.99[G]	Mie	ー	1999	G	LC629222	ー
62	MuVi/Mie#C01.JPN/37.99[G]	Mie	ー	1999	G	ー	LC633306
63	MuVi/Mie#C11.JPN/29.99[G]	Mie	ー	1999	G	ー	LC685477
64	MuVi/Mie#C09.JPN/31.99[G]	Mie	ー	1999	G	ー	LC685478
65	MuVi/Mie#C12.JPN/31.99[G]	Mie	ー	1999	G	ー	LC685479
66	MuVi/Mie#C08.JPN/48.99[G]	Mie	ー	1999	G	ー	LC685480
67	MuVi/Mie#R50.JPN/18.99[L]	Mie	ー	1999	L	ー	LC727145
68	MuVi/Mie#R51.JPN/17.99[L]	Mie	ー	1999	L	LC629430	LC727146
69	MuVi/Mie#R52.JPN/24.99[L]	Mie	ー	1999	L	ー	LC727147
70	MuVi/Mie#R53.JPN/26.99[L]	Mie	ー	1999	L	ー	LC727148
71	MuVi/Mie#C02.JPN/38.99[L]	Mie	ー	1999	L	LC629431	LC727149
72	MuVi/Ehime#1045.JPN/0.00[G]	Ehime	ー	2000	G	AB115997	ー
73	MuVi/Kanagawa#011184.JPN/43.00[G]	Kanagawa	ー	2000	G	AB116014	ー
74	MuVi/Kanagawa#1349.JPN/45.00[H]	Kanagawa	ー	2000	H	AB116015	ー
75	MuVi/Mie#W02.JPN/9.00[B]	Mie	ー	2000	B	LC629220	ー
76	MuVi/Mie#W06.JPN/8.00[G]	Mie	ー	2000	G	ー	LC685481
77	MuVi/Mie#W07.JPN/8.00[G]	Mie	ー	2000	G	ー	LC685482
78	MuVi/Mie#W03.JPN/11.00[G]	Mie	ー	2000	G	ー	LC685483
79	MuVi/Mie#W05.JPN/11.00[G]	Mie	ー	2000	G	ー	LC685484
80	MuVi/Mie#W08.JPN/14.00[G]	Mie	ー	2000	G	ー	LC685485
81	MuVi/Ehime#1282.JPN/0.01[G]	Aichi	ー	2001	G	AB115998	ー
82	MuVi/Ehime#1631.JPN/0.01[G]	Ehime	ー	2001	G	AB115999	ー
83	MuVi/Ehime#888.JPN/0.01[G]	Ehime	ー	2001	G	AB116000	ー
84	MuVi/Ehime#1550.JPN/0.01[G]	Ehime	ー	2001	G	AB116001	ー
85	MuVi/Ehime#13.JPN/0.01[G]	Ehime	ー	2001	G	AB116002	ー
86	MuVi/Ehime#1589.JPN/0.01[G]	Ehime	ー	2001	G	AB116003	ー
87	MuVi/Ehime#804.JPN/0.01[B]	Ehime	ー	2001	B	AB116004	ー
88	MuVi/Ehime#1315.JPN/0.01[B]	Ehime	ー	2001	B	AB116005	ー
89	MuVi/Ehime#851.JPN/0.01[J]	Ehime	ー	2001	J	AB116006	ー
90	MuVi/Okayama#4-1172.JPN/48.01[J]	Okayama	ー	2001	J	AB116007	ー
91	MuVi/Ehime#1245.JPN/1.01[G]	Ehime	ー	2001	G	LC629223	ー
92	MuVi/Mie#W10.JPN/9.01[G]	Mie	ー	2001	G	LC629225	ー
93	MuVi/Mie#W11.JPN/10.01[G]	Mie	ー	2001	G	LC629226	ー
94	MuVi/Mie#W09.JPN/12.01[G]	Mie	ー	2001	G	LC629227	ー
95	MuVi/Kanagawa#011140.JPN/13.01[G]	Kanagawa	ー	2001	G	LC629228	ー
96	MuVi/Aichi#10879.JPN/6.01[G]	Aichi	ー	2001	G	LC629224	LC633307
97	MuVi/Kanagawa#011107.JPN/11.01[G]	Kanagawa	ー	2001	G	ー	LC633308
98	MuVi/Mie#W12.JPN/20.01[G]	Mie	ー	2001	G	LC629229	LC633309
99	MuVi/Mie#W13.JPN/22.01[G]	Mie	ー	2001	G	ー	LC685486
100	MuVi/Iwate#02114.JPN/0.02[G]	Iwate	ー	2002	G	AB115971	ー
101	MuVi/Okayama#62-20.JPN/22.02[J]	Okayama	ー	2002	J	AB116008	ー
102	MuVi/Okayama#36-1073.JPN/23.02[G]	Okayama	ー	2002	G	AB116009	ー
103	MuVi/Okayama#62-23.JPN/23.02[J]	Okayama	ー	2002	J	AB116010	ー
104	MuVi/Okayama#36-1079.JPN/24.02[L]	Okayama	ー	2002	L	AB116011	ー
105	MuVi/Okayama#62-25.JPN/25.02[J]	Okayama	ー	2002	J	AB116012	ー
106	MuVi/Okayama#20-747.JPN/26.02[G]	Okayama	ー	2002	G	AB116013	ー
107	MuVs/Niigata#02-34.JPN/8.02[G]	Niigata	ー	2002	G	AB116017	ー
108	MuVi/Hokkaido#1250.JPN/0.02[G]	Hokkaido	ー	2002	G	AB116018	ー
109	MuVi/Iwate#02114.JPN/0.02[G]	Iwate	ー	2002	G	ー	LC633311
110	MuVi/Niigata#02-31.JPN/8.02[G]	Niigata	ー	2002	G	LC629230	LC633310
111	MuVi/Mie#W17.JPN/20.02[G]	Mie	ー	2002	G	LC629231	ー
112	MuVi/Mie#W18.JPN/20.02[G]	Mie	ー	2002	G	LC629232	ー
113	MuVi/Mie#W21.JPN/21.02[G]	Mie	ー	2002	G	ー	LC685487
114	MuVi/Mie#W20.JPN/21.02[G]	Mie	ー	2002	G	ー	LC685488
115	MuVi/Mie#W22.JPN/22.02[G]	Mie	ー	2002	G	LC629233	ー
116	MuVi/Okayama#1079.JPN/24.02[L]	Okayama	ー	2002	L	AB116011	LC731324
117	MuVi/Mie#W23.JPN/26.02[G]	Mie	ー	2002	G	ー	LC685489
118	MuVi/Mie#W24.JPN/27.02[G]	Mie	ー	2002	G	ー	LC685490
119	MuVi/Okayama#36-1172.JPN/34.02[L]	Okayama	ー	2002	L	LC629432	ー
120	MuVi/Mie#W26.JPN/27.03[G]	Mie	ー	2003	G	LC629234	ー
121	MuVi/Mie#W25.JPN/24.03[G]	Mie	ー	2003	G	ー	LC633312
122	MuVi/Mie#W31.JPN/34.03[G]	Mie	ー	2003	G	ー	LC685491
123	MuVi/Mie#W32.JPN/37.03[G]	Mie	ー	2003	G	ー	LC685492
124	MuVi/Mie#W34.JPN/23.04[G]	Mie	ー	2004	G	LC629235	ー
125	MuVi/Mie#W37.JPN/30.04[G]	Mie	ー	2004	G	ー	LC685493
126	MuVi/Mie#W40.JPN/31.04[G]	Mie	ー	2004	G	ー	LC685494
127	MuVi/Mie#W41.JPN/8.05[G]	Mie	ー	2005	G	ー	LC685495
128	MuVi/Mie#W44.JPN/8.05[G]	Mie	ー	2005	G	ー	LC685496
129	MuVi/Mie#W48.JPN/16.05[G]	Mie	ー	2005	G	ー	LC685497
130	MuVi/Mie#W45.JPN/17.05[G]	Mie	ー	2005	G	ー	LC685498
131	MuVi/Mie#W46.JPN/18.05[G]	Mie	ー	2005	G	ー	LC685499
132	MuVi/Mie#W47.JPN/18.05[G]	Mie	ー	2005	G	ー	LC685500
133	MuVi/Mie#05.JPN/24.06[G]	Mie	ー	2006	G	LC629236	ー
134	MuVi/Mie#10.JPN/37.06[G]	Mie	ー	2006	G	LC629237	ー
135	MuVi/Mizushima#06.JPN/43.06[G]	Okayama	Mizushima	2006	G	LC629238	ー	Truncated SH(44 aa)
136	MuVi/Mie#03.JPN/24.06[G]	Mie	ー	2006	G	ー	LC685501
137	MuVi/Mie#06.JPN/24.06[G]	Mie	ー	2006	G	ー	LC685502
138	MuVi/Mie#08.JPN/35.06[G]	Mie	ー	2006	G	ー	LC685503
139	MuVi/Mie#09.JPN/36.06[G]	Mie	ー	2006	G	ー	LC685504
140	MuVi/Mie#11.JPN/28.07[G]	Mie	ー	2007	G	ー	LC685505
141	MuVi/Mie#15.JPN/28.07[G]	Mie	ー	2007	G	ー	LC685506
142	MuVi/Mie#13.JPN/29.07[G]	Mie	ー	2007	G	ー	LC685507
143	MuVi/Mie#17.JPN/31.07[G]	Mie	ー	2007	G	ー	LC685508
144	MuVi/Mie#19.JPN/13.08[G]	Mie	ー	2008	G	LC629239	ー
145	MuVi/Mie#20.JPN/20.08[G]	Mie	ー	2008	G	LC629240	ー
146	MuVi/Mie#21.JPN/34.08[G]	Mie	ー	2008	G	ー	LC685509
147	MuVi/Mie#22.JPN/36.08[G]	Mie	ー	2008	G	ー	LC685510
148	MuVi/Mie#23.JPN/5.09[G]	Mie	ー	2009	G	LC629241	ー
149	MuVs/Niigata#0433.JPN/13.09[G]	Mie	ー	2009	G	LC629242	ー
150	MuVi/Mie#31.JPN/32.09[G]	Mie	ー	2009	G	LC629243	ー
151	MuVs/Kumamoto#096.JPN/32.09[G]	Kumamoto	ー	2009	G	LC629244	ー
152	MuVi/Mie#28.JPN/46.09[G]	Mie	ー	2009	G	LC629245	ー
153	MuVi/Niigata#1604.JPN/49.09[G]	Niigata	ー	2009	G	LC629246	ー
154	MuVi/Mizushima#03.JPN/51.09[G]	Okayama	Mizushima	2009	G	LC629247	ー
155	MuVi/Chiba#386.JPN/0.10[G]	Chiba	ー	2010	G	LC629248	ー
156	MuVi/Chiba#387.JPN/0.10[G]	Chiba	ー	2010	G	LC629249	ー
157	MuVi/Chiba#471.JPN/0.10[G]	Chiba	ー	2010	G	LC629250	ー
158	MuVi/Chiba#472.JPN/0.10[G]	Chiba	ー	2010	G	LC629251	ー
159	MuVs/Chiba#664.JPN/0.10[G]	Chiba	ー	2010	G	LC629252	ー
160	MuVs/Chiba#666.JPN/0.10[G]	Chiba	ー	2010	G	LC629253	ー
161	MuVi/Niigata#0382.JPN/7.10[G]	Niigata	ー	2010	G	LC629254	ー
162	MuVi/Mie#A10.JPN/15.10[G]	Mie	ー	2010	G	LC629255	ー
163	MuVs/Yamaguchi#31.JPN/19.10[G]	Yamaguchi	ー	2010	G	LC629256	ー
164	MuVs/Yamaguchi#50.JPN/22.10[G]	Yamaguchi	ー	2010	G	LC629257	ー
165	MuVi/Shizuoka.JPN/24.10[G]	Shizuoka	Shizuoka	2010	G	LC629258	ー
166	MuVi/Ibaraki#10.JPN/25.10[G]	Ibaraki	ー	2010	G	LC629259	ー
167	MuVs/Yokohama#10.JPN/33.10[G]	Kanagawa	Yokohama	2010	G	LC629260	ー
168	MuVi/Shizuoka.JPN/36.10[G]	Shizuoka	Shizuoka	2010	G	LC629261	ー
169	MuVi/Mie#38.JPN/38.10[G]	Mie	ー	2010	G	LC629262	ー
170	MuVi/Mizushima#10.JPN/45.10[G]	Okayama	Mizushima	2010	G	LC629263	ー
171	MuVi/Mie#A08.JPN/18.10[G]	Mie	ー	2010	G	ー	LC633313
172	MuVi/Yokohama#08.JPN/31.10[G]	Kanagawa	Yokohama	2010	G	ー	LC633314
173	MuVi/Yokohama#01.JPN/23.10[G]	Kanagawa	Yokohama	2010	G	ー	LC633315
174	MuVi/Mie#A09.JPN/19.10[G]	Mie	ー	2010	G	ー	LC685511
175	MuVi/Chiba#152.JPN/0.11[G]	Chiba	ー	2011	G	LC629264	ー
176	MuVi/Chiba#014.JPN/2.11[G]	Chiba	ー	2011	G	LC629265	ー
177	MuVi/Mie#B01.JPN/4.11[G]	Mie	ー	2011	G	LC629266	ー
178	MuVs/Hiroshima#175.JPN/8.11[G]	Hiroshima	Hiroshima	2011	G	LC629267	ー
179	MuVs/Yokohama#22.JPN/10.11[G]	Kanagawa	Yokohama	2011	G	LC629268	ー
180	MuVi/Mie#B05.JPN/12.11[G]	Mie	ー	2011	G	LC629269	ー
181	MuVi/Hiroshima#309.JPN/18.11[G]	Hiroshima	Hiroshima	2011	G	LC629270	ー
182	MuVi/Shizuoka.JPN/22.11[G]	Shizuoka	Shizuoka	2011	G	LC629271	ー
183	MuVs/Niigata#0823.JPN/25.11[G]	Niigata	ー	2011	G	LC629272	ー
184	MuVi/Mie#B09.JPN/28.11[G]	Mie	ー	2011	G	LC629274	ー
185	MuVi/Mie#B11.JPN/34.11[G]	Mie	ー	2011	G	LC629275	ー	Truncated SH(8 aa)
186	MuVi/Mie#B12.JPN/35.11[G]	Mie	ー	2011	G	LC629276	ー
187	MuVi/Mizushima#08.JPN/36.11[G]	Okayama	Mizushima	2011	G	LC629277	ー
188	MuVi/Mie#605.JPN/43.11[G]	Mie	ー	2011	G	LC629278	ー
189	MuVs/Yamaguchi#65.JPN/44.11[G]	Yamaguchi	ー	2011	G	LC629279	ー
190	MuVi/Niigata#1186.JPN/48.11[G]	Niigata	ー	2011	G	LC629280	ー
191	MuVs/Yamaguchi#81.JPN/49.11[G]	Yamaguchi	ー	2011	G	LC629281	ー
192	MuVi/Shizuoka.JPN/26.11[G]	Shizuoka	Shizuoka	2011	G	LC629273	LC633316
193	MuVi/Yokohama#21.JPN/7.11[G]	Kanagawa	Yokohama	2011	G	ー	LC685512
194	MuVs/Kumamoto#333.JPN/4.12[G]	Kumamoto	ー	2012	G	LC629282	ー
195	MuVi/Shizuoka#021.JPN/16.12[G]	Shizuoka	Shizuoka	2012	G	LC629283	ー
196	MuVi/Mie#04.JPN/18.12[G]	Mie	ー	2012	G	LC629284	ー
197	MuVi/Osaka#0080.JPN/24.12[G]	Osaka	ー	2012	G	LC629285	ー
198	MuVs/Kumamoto#043.JPN/24.12[G]	Kumamoto	ー	2012	G	LC629286	ー
199	MuVi/Niigata#1322.JPN/44.12[G]	Niigata	ー	2012	G	LC629287	ー
200	MuVi/Shizuoka.JPN/49.12[G]	Shizuoka	Shizuoka	2012	G	LC629288	ー
201	MuVs/Kumamoto#175.JPN/53.12[G]	Kumamoto	ー	2012	G	LC629289	ー	Truncated SH(50 aa)
202	MuVi/Mie#03.JPN/14.12[G]	Mie	ー	2012	G	ー	LC633317
203	MuVi/Mie#10.JPN/29.12[G]	Mie	ー	2012	G	ー	LC685513
204	MuVi/Mie#14.JPN/32.12[G]	Mie	ー	2012	G	ー	LC685514
205	MuVi/Mie#16.JPN/37.12[G]	Mie	ー	2012	G	ー	LC685515
206	MuVs/Osaka#336.JPN/1.13[G]	Osaka	ー	2013	G	LC629290	ー
207	MuVs/Kumamoto#197.JPN/4.13[G]	Kumamoto	ー	2013	G	LC629291	ー
208	MuVi/Kanagawa#284.JPN/9.13[G]	Kanagawa	ー	2013	G	LC629292	ー
209	MuVi/Mie#H10.JPN/28.13[G]	Mie	ー	2013	G	LC629293	ー
210	MuVi/Kanagawa#426.JPN/29.13[G]	Kanagawa	ー	2013	G	LC629294	ー
211	MuVi/Shizuoka.JPN/29.13[G]	Shizuoka	Shizuoka	2013	G	LC629295	ー
212	MuVs/Kanagawa#527.JPN/36.13[G]	Kanagawa	ー	2013	G	LC629296	ー
213	MuVs/Osaka#107.JPN/0.14[G]	Osaka	ー	2014	G	LC629297	ー
214	MuVs/Aichi.JPN/9.14[G]	Aichi	ー	2014	G	LC629298	ー
215	MuVi/Mie#D10.JPN/12.14[G]	Mie	ー	2014	G	LC629299	ー	Truncated SH(8 aa)
216	MuVs/Ishikawa#2.JPN/13.14[G]	Ishikawa	ー	2014	G	LC629300	ー
217	MuVi/Akita#0324.JPN/22.14[G]	Akita	ー	2014	G	LC629301	ー
218	MuVi/Mie#F7.JPN/27.14[G]	Mie	ー	2014	G	LC629302	ー
219	MuVi/Mie#F8.JPN/33.14[G]	Mie	ー	2014	G	LC629303	ー
220	MuVs/Kitakyushu#109.JPN/35.14[G]	Fukuoka	Kitakyushu	2014	G	LC629304	ー
221	MuVi/Kanagawa#498.JPN/37.14[G]	Kanagawa	ー	2014	G	LC629305	ー
222	MuVi/Kanagawa#032.JPN/3.15[G]	Kanagawa	ー	2015	G	LC629306	ー
223	MuVi/Hiroshima#101.JPN/13.15[G]	Hiroshima	Hiroshima	2015	G	LC629308	ー
224	MuVs/Ibaraki#8.JPN/18.15[G]	Ibaraki	ー	2015	G	LC629309	ー
225	MuVi/Kanagawa259.JPN/27.15[G]	Kanagawa	ー	2015	G	LC629311	ー	Truncated SH(50 aa)
226	MuVi/Ishikawa#248.JPN/29.15[G]	Ishikawa	ー	2015	G	LC629312	ー
227	MuVs/Okinawa#N02.JPN/31.15[G]	Okinawa	ー	2015	G	LC629313	ー
228	MuVi/Kanagawa#383.JPN/34.15[G]	Kanagawa	ー	2015	G	LC629314	ー
229	MuVi/Mizushima#223.JPN/39.15[G]	Okayama	Mizushima	2015	G	LC629315	ー
230	MuVs/Ibaraki#43.JPN/40.15[G]	Ibaraki	ー	2015	G	LC629316	ー
231	MuVi/Ibaraki#42.JPN/41.15[G]	Ibaraki	ー	2015	G	LC629317	ー
232	MuVi/Ibaraki#47.JPN/42.15[G]	Ibaraki	ー	2015	G	LC629318	ー
233	MuVs/Hiroshima#464.JPN/43.15[G]	Hiroshima	Hiroshima	2015	G	LC629319	ー
234	MuVi/Ibaraki#56.JPN/44.15[G]	Ibaraki	ー	2015	G	LC629320	ー
235	MuVi/Ibaraki#60.JPN/46.15[G]	Ibaraki	ー	2015	G	LC629321	ー
236	MuVi/Okinawa.JPN/46.15[G]	Okinawa	ー	2015	G	LC629322	ー
237	MuVi/Mizushima#249.JPN/49.15[G]	Okayama	Mizushima	2015	G	LC629323	ー
238	MuVi/Ishikawa#412.JPN/52.15[G]	Ishikawa	ー	2015	G	LC629326	ー
239	MuVs/Ibaraki#53.JPN/52.15[G]	Ibaraki	ー	2015	G	LC629327	ー
240	MuVi/Mie#01.JPN/12.15[G]	Mie	ー	2015	G	LC629307	LC633318
241	MuVi/Ishikawa#168.JPN/23.15[G]	Ishikawa	ー	2015	G	ー	LC633319
242	MuVi/Mie#02.JPN/25.15[G]	Mie	ー	2015	G	LC629310	LC633320
243	MuVi/Saga#145.JPN/50.15[G]	Saga	ー	2015	G	LC629324	LC633321
244	MuVi/Saga#149.JPN/51.15[G]	Saga	ー	2015	G	ー	LC633322
245	MuVi/Ishikawa#382.JPN/51.15[G]	Ishikawa	ー	2015	G	LC629325	LC633323
246	MuVi/Okinawa#50.JPN/29.15[G]	Okinawa	ー	2015	G	ー	LC685516
247	MuVi/Ishikawa#273.JPN/32.15[G]	Ishikawa	ー	2015	G	ー	LC685517
248	MuVi/Ishikawa#320.JPN/41.15[G]	Ishikawa	ー	2015	G	ー	LC685518
249	MuVi/Ishikawa#364.JPN/48.15[G]	Ishikawa	ー	2015	G	ー	LC685519
250	MuVi/Ishikawa#391.JPN/51.15[G]	Ishikawa	ー	2015	G	ー	LC685520
251	MuVi/Aichi.JPN/24.16[F]	Aichi	ー	2016	F	LC183904	ー
252	MuVi/Ishikawa#437.JPN/3.16[G]	Ishikawa	ー	2016	G	LC629329	ー
253	MuVs/Ishikawa#509.JPN/5.16[G]	Ishikawa	ー	2016	G	LC629330	ー
254	MuVs/Osaka#372.JPN/5.16[G]	Osaka	ー	2016	G	LC629331	ー
255	MuVi/Ibaraki#71.JPN/7.16[G]	Ibaraki	ー	2016	G	LC629332	ー
256	MuVi/Kanagawa#701.JPN/7.16[G]	Kanagawa	ー	2016	G	LC629333	ー
257	MuVi/Ishikawa#546.JPN/8.16[G]	Ishikawa	ー	2016	G	LC629335	ー
258	MuVi/Kanagawa#702.JPN/8.16[G]	Kanagawa	ー	2016	G	LC629336	ー
259	MuVs/Ibaraki#74.JPN/9.16[G]	Ibaraki	ー	2016	G	LC629337	ー
260	MuVs/Okinawa#A18.JPN/10.16[G]	Okinawa	ー	2016	G	LC629338	ー
261	MuVi/Chiba#172.JPN/13.16[G]	Chiba	ー	2016	G	LC629339	ー
262	MuVi/Kanagawa#703.JPN/13.16[G]	Kanagawa	ー	2016	G	LC629340	ー
263	MuVi/Chiba#187.JPN/14.16[G]	Chiba	ー	2016	G	LC629341	ー
264	MuVs/Ishikawa#6.JPN/14.16[G]	Ishikawa	ー	2016	G	LC629342	ー
265	MuVs/Kumamoto#001.JPN/14.16[G]	Kumamoto	ー	2016	G	LC629343	ー
266	MuVs/Ishikawa#13.JPN/15.16[G]	Ishikawa	ー	2016	G	LC629344	ー
267	MuVs/Gifu#147.JPN/17.16[G]	Gifu	ー	2016	G	LC629345	ー
268	MuVs/Kumamoto#017.JPN/18.16[G]	Kumamoto	ー	2016	G	LC629346	ー
269	MuVs/Kumamoto#019.JPN/20.16[G]	Kumamoto	ー	2016	G	LC629347	ー
270	MuVs/Okinawa#A21.JPN/21.16[G]	Okinawa	ー	2016	G	LC629348	ー
271	MuVs/Osaka#067.JPN/21.16[G]	Osaka	ー	2016	G	LC629349	ー
272	MuVs/Ibaraki#6.JPN/22.16[G]	Ibaraki	ー	2016	G	LC629350	ー
273	MuVs/Kumamoto#031.JPN/22.16[G]	Kumamoto	ー	2016	G	LC629351	ー
274	MuVs/Ibaraki#7.JPN/23.16[G]	Ibaraki	ー	2016	G	LC629352	ー
275	MuVs/Ishikawa#84.JPN/23.16[G]	Ishikawa	ー	2016	G	LC629353	ー
276	MuVi/Shiga#0120.JPN/24.16[G]	Shiga	ー	2016	G	LC629354	ー
277	MuVi/Kanagawa#709.JPN/26.16[G]	Kanagawa	ー	2016	G	LC629355	ー
278	MuVs/Ibaraki#11.JPN/26.16[G]	Ibaraki	ー	2016	G	LC629356	ー
279	MuVs/Niigata#588.JPN/26.16[G]	Niigata	ー	2016	G	LC629357	ー
280	MuVs/Osaka#161.JPN/26.16[G]	Osaka	ー	2016	G	LC629358	ー
281	MuVi/Ibaraki#13.JPN/27.16[G]	Ibaraki	ー	2016	G	LC629359	ー
282	MuVi/Kanagawa#712.JPN/27.16[G]	Kanagawa	ー	2016	G	LC629360	ー
283	MuVs/Osaka#170.JPN/27.16[G]	Osaka	ー	2016	G	LC629361	ー
284	MuVi/Osaka#0183.JPN/28.16[G]	Osaka	ー	2016	G	LC629362	ー
285	MuVs/Nara#215.JPN/28.16[G]	Nara	ー	2016	G	LC629363	ー
286	MuVs/Niigata#629.JPN/28.16[G]	Niigata	ー	2016	G	LC629364	ー
287	MuVs/Osaka#166.JPN/28.16[G]	Osaka	ー	2016	G	LC629365	ー
288	MuVs/Kitakyushu#051.JPN/30.16[G]	Fukuoka	Kitakyushu	2016	G	LC629366	ー
289	MuVs/Kitakyushu#066.JPN/30.16[G]	Fukuoka	Kitakyushu	2016	G	LC629367	ー
290	MuVs/Osaka#210.JPN/30.16[G]	Osaka	ー	2016	G	LC629368	ー
291	MuVs/Kitakyushu.JPN/31.16[G]	Fukuoka	Kitakyushu	2016	G	LC629369	ー
292	MuVi/Shiga#0197.JPN/33.16[G]	Shiga	ー	2016	G	LC629370	ー
293	MuVs/Osaka#265.JPN/33.16[G]	Osaka	ー	2016	G	LC629371	ー
294	MuVi/Ishikawa#123.JPN/34.16[G]	Ishikawa	ー	2016	G	LC629372	ー
295	MuVs/Osaka#270.JPN/35.16[G]	Osaka	ー	2016	G	LC629374	ー
296	MuVi/Kanagawa#714.JPN/36.16[G]	Kanagawa	ー	2016	G	LC629375	ー
297	MuVi/Kumamoto#9119.JPN/36.16[G]	Kumamoto	ー	2016	G	LC629376	ー
298	MuVs/Ibaraki#46.JPN/39.16[G]	Ibaraki	ー	2016	G	LC629378	ー
299	MuVs/Osaka#344.JPN/39.16[G]	Osaka	ー	2016	G	LC629379	ー
300	MuVi/Mie#07.JPN/40.16[G]	Mie	ー	2016	G	LC629380	ー
301	MuVi/Mie#08.JPN/40.16[G]	Mie	ー	2016	G	LC629381	ー
302	MuVs/Gifu#271.JPN/40.16[G]	Gifu	ー	2016	G	LC629382	ー
303	MuVs/Kumamoto#153.JPN/40.16[G]	Kumamoto	ー	2016	G	LC629383	ー
304	MuVi/Kanagawa#723.JPN/45.16[G]	Kanagawa	ー	2016	G	LC629384	ー
305	MuVi/Kanagawa#724.JPN/45.16[G]	Kanagawa	ー	2016	G	LC629385	ー
306	MuVi/Akita#0890.JPN/47.16[G]	Akita	ー	2016	G	LC629386	ー
307	MuVi/Akita#0977.JPN/47.16[G]	Akita	ー	2016	G	LC629387	ー
308	MuVi/Gifu#303.JPN/47.16[G]	Gifu	ー	2016	G	LC629388	ー
309	MuVi/Akita#0920.JPN/48.16[G]	Akita	ー	2016	G	LC629389	ー
310	MuVi/Akita#1005.JPN/48.16[G]	Akita	ー	2016	G	LC629390	ー
311	MuVs/Niigata#972.JPN/48.16[G]	Niigata	ー	2016	G	LC629391	ー
312	MuVs/Osaka#438.JPN/48.16[G]	Osaka	ー	2016	G	LC629392	ー
313	MuVs/Nara#417.JPN/49.16[G]	Nara	ー	2016	G	LC629393	ー
314	MuVs/Okinawa#A24.JPN/49.16[G]	Okinawa	ー	2016	G	LC629394	ー
315	MuVi/Osaka#0483.JPN/51.16[G]	Osaka	ー	2016	G	LC629395	ー
316	MuVs/Gifu#341.JPN/52.16[G]	Gifu	ー	2016	G	LC629396	ー
317	MuVi/Nara.JPN/22.16[H]	Nara	ー	2016	H	LC629419	ー
318	MuVi/Ishikawa#433.JPN/2.16[G]	Ishikawa	ー	2016	G	LC629328	LC633324
319	MuVi/Mie#02.JPN/7.16[G]	Mie	ー	2016	G	LC629334	LC633325
320	MuVi/Mie#03.JPN/9.16[G]	Mie	ー	2016	G	ー	LC633326
321	MuVi/Kitakyushu#082.JPN/34.16[G]	Fukuoka	Kitakyushu	2016	G	LC629373	LC633327
322	MuVi/Mie#06.JPN/38.16[G]	Mie	ー	2016	G	LC629377	LC633328
323	MuVi/Mie#07.JPN/40.16[G]	Mie	ー	2016	G	ー	LC633329
324	MuVi/Mie#08.JPN/40.16[G]	Mie	ー	2016	G	ー	LC633330
325	MuVi/Mie#10.JPN/49.16[G]	Mie	ー	2016	G	ー	LC633331
326	MuVi/Ishikawa#527.JPN/6.16[G]	Ishikawa	ー	2016	G	ー	LC685521
327	MuVi/Mie#04.JPN/11.16[G]	Mie	ー	2016	G	ー	LC685522
328	MuVi/Ishikawa#638.JPN/12.16[G]	Ishikawa	ー	2016	G	ー	LC685523
329	MuVi/Mie#12.JPN/51.16[G]	Mie	ー	2016	G	ー	LC685524
330	MuVi/Mie#13.JPN/52.16[G]	Mie	ー	2016	G	ー	LC685525
331	MuVs/Kitakyushu#188.JPN/2.17[G]	Fukuoka	Kitakyushu	2017	G	LC629397	ー
332	MuVs/Osaka#506.JPN/2.17[G]	Osaka	ー	2017	G	LC629398	ー
333	MuVs/Osaka#528.JPN/2.17[G]	Osaka	ー	2017	G	LC629399	ー
334	MuVs/Kumamoto#213.JPN/3.17[G]	Kumamoto	ー	2017	G	LC629400	ー
335	MuVs/Gifu#36.JPN/6.17[G]	Gifu	ー	2017	G	LC629401	ー
336	MuVs/Hiroshima#052.JPN/7.17[G]	Hiroshima	Hiroshima	2017	G	LC629402	ー
337	MuVs/Gifu#95.JPN/12.17[G]	Gifu	ー	2017	G	LC629403	ー
338	MuVs/Osaka#756.JPN/13.17[G]	Osaka	ー	2017	G	LC629404	ー
339	MuVi/Gifu#104.JPN/14.17[G]	Gifu	ー	2017	G	LC629405	ー
340	MuVi/Gifu#110.JPN/14.17[G]	Gifu	ー	2017	G	LC629406	ー
341	MuVi/Kanagawa#708.JPN/14.17[G]	Kanagawa	ー	2017	G	LC629407	ー
342	MuVs/Gifu#108.JPN/14.17[G]	Gifu	ー	2017	G	LC629408	ー
343	MuVs/Ibaraki.JPN/15.17[G]	Ibaraki	ー	2017	G	LC629409	ー
344	MuVi/Mie#E7.JPN/19.17[G]	Mie	ー	2017	G	LC629410	ー
345	MuVi/Kanagawa#8015.JPN/20.17[G]	Kanagawa	ー	2017	G	LC629411	ー
346	MuVi/Shiga.JPN/21.17[G]	Shiga	ー	2017	G	LC629412	ー
347	MuVi/Akita#0404.JPN/25.17[G]	Akita	ー	2017	G	LC629413	ー
348	MuVs/Ibaraki.JPN/25.17[G]	Ibaraki	ー	2017	G	LC629414	ー
349	MuVs/Gifu#185.JPN/27.17[G]	Gifu	ー	2017	G	LC629415	ー
350	MuVs/Osaka#292.JPN/34.17[G]	Osaka	ー	2017	G	LC629416	ー
351	MuVs/Kitakyushu#066.JPN/36.17[G]	Fukuoka	Kitakyushu	2017	G	LC629417	ー
352	MuVi/Nara.JPN/21.17[H]	Nara	ー	2017	H	LC629420	ー
353	MuVi/Mie#I6.JPN/49.17[G]	Mie	ー	2017	G	LC629418	LC633332
