# Supplementary material for: Nationwide and long-term molecular epidemiologic studies of mumps viruses that circulated in Japan between 1986 and 2017
Source: Front Microbiol. 2022 Oct 28;13:728831. doi: 10.3389/fmicb.2022.728831 (PMC9650061; doi:10.3389/fmicb.2022.728831)
Supplement: Supplementary file 7 [file Table_2.XLSX]

## Sheet: sTable-2
Supplementary Table S2: List of referens strains
No.	Viruses	Accesion No.	Genotype	WGSｰdt	Note
1	MuVi/Gloucester.GBR/32.96	AF280799	G	◎	WHO reference strain
2	MuVi/Du.CRO/0.05	EU370207	G	◎
3	MuVi/Iowa.USA/0.06	JN012242	G	◎	outbreak in Iowa USA in 2006
4	MuVi/Split.CRO/05.11	JN635498	G	◎
5	MuVi/Zagreb.HRV/28.12	KF481689	G	◎
6	MuVi/Pune.IND/00.86	KF738113	G	◎
7	MuVi/Pune.IND/07.12	KF738114	G	◎	outbreak in India in 2012
8	MuV/Gabon/9.13/2	KJ810514	G	◎
9	MuVi/Ontario.CAN/37.09	KY006856	G	◎
10	MuVi/Ontario.CAN/04.10	KY006857	G	◎
11	MuVi/Ontario.CAN/13.10	KY006858	G	◎
12	MuVi/C3:C68Ontario.CAN/13.10	KY006858	G	◎
13	MuVi/Dadra&NagarHaveli.IND/42.16/1	KY604739	G	◎
14	MuVi/California.USA/40.11/	KY969482	G	◎
15	Springdale_730/2016	KY996510	G	◎
16	Springdale.USA/730/2016	KY996510	G	◎
17	31170187/Tokyo.JPN/0.17	LC325485	G	◎
18	MuVs/Massachusetts.USA/46.16/4	MF965217	G	◎
19	MuVs/Massachusetts.USA/14.16/2	MF965239	G	◎
20	MuVs/Massachusetts.USA/37.15/	MF965262	G	◎
21	MuVs/Massachusetts.USA/37.16/	MF965284	G	◎
22	MuVi/NewPlymouth.NZL/30.17	MG765426	G	◎
23	MuVs/MountIsa.AUS/10.17	MH638235	G	◎
24	MuVi/Ontario.CAN/09.17/4	MK033747	G	◎
25	MuVs/Arkansas.USA/13.17/	MK585572	G	◎
26	MuVs/Alberta.CAN/38.18	MN931225	G	◎
27	MuVi/Gelderland.NLD/26.19/2	MT238685	G	◎
28	MuVi/Utrecht.NLD/15.19	MT238687	G	◎
29	MuVs/Hawaii.USA/33.17/4	MT880127	G	◎
30	MuVi/Utrecht.NLD/40.10	MW261742	G	◎
31	MuVi/Kobe.JPN/06401.06	AB904527	G
32	MuVi/Kobe.JPN/06402.06	AB904528	G
33	MuVi/Kobe.JPN/06470.06	AB904531	G
34	MuVi/Kobe.JPN/06637.06	AB904538	G
35	MuVi/Kobe.JPN/06649.06	AB904542	G
36	MuVi/Kobe.JPN/06706.06	AB904553	G
37	MuVi/Kobe.JPN/06736.06	AB904557	G
38	MuVi/Kobe.JPN/040201.04	AB904562	G
39	MuVi/Kobe.JPN/s4140.04	AB904563	G
40	MuVi/Kobe.JPN/090141.09	AB904567	G
41	MuVi/Kobe.JPN/100081.10	AB904573	G
42	MuVi/Kobe.JPN/100108.10	AB904578	G
43	MuVi/Kobe.JPN/100136.10	AB904581	G
44	MuVi/Kobe.JPN/100304.10	AB904587	G
45	MuVi/Kobe.JPN/100330.10	AB904589	G
46	MuVi/Kobe.JPN/100514.11	AB904604	G
47	MuVi/Kobe.JPN/110015.11	AB904608	G
48	MuVs/Kobe.JPN/110330.12	AB904609	G
49	UK99-162x3	AY380066	G
50	UK99-177x2	AY380067	G
51	UK99-208x22	AY380069	G
52	UK00-117x83	AY380070	G
53	UK00-13x11	AY380071	G
54	UK00-322x2	AY380072	G
55	UK00-46x7	AY380073	G
56	UK00-47x4	AY380074	G
57	UK01-22	AY380075	G
58	UK01-4x23	AY380076	G
59	UK02-304	AY380078	G
60	MuVs-GBR99-51272	EU597476	G
61	MuVsGBR99-512722	EU597476	G
62	MuVsGBR00-25827	EU597477	G
63	MuVs-GBR03-5240392	EU606237	G
64	MuVs-USA06-VA432.USA	FJ959106	G
65	MuVs-USA06-NH923.USA	FJ959107	G
66	MuVs-DEU10-18695.DEU	FR687016	G
67	MuVs/Mass/19.09.USA	GU056309	G
68	H052120470	JQ034436	G
69	H051460662	JQ034437	G
70	H051340896	JQ034438	G
71	H050920489	JQ034439	G
72	H050420571	JQ034440	G
73	H050260523	JQ034442	G
74	H050140741	JQ034443	G
75	H044700355	JQ034444	G
76	MuVs/BritishColumbia.CAN/38.11/3	JQ042709	G
77	MuVs/Ontario.CAN/41.11/1	JQ042710	G
78	MuVs/Ontario.CAN/08.12	JQ809710	G
79	MuVs/Osmanabad.IND/10.12/20	JX173708	G
80	MuVi/Vechta.DEU/14.11	JX390996	G
81	MuVi/Landshut.DEU/19.11	JX391003	G
82	MuVi/Guam.USA/21.10/1	JX455905	G
83	MuVi/New_York.USA/2.10/1	JX455910	G
84	MuVi/New_York.USA/2.10/2	JX455911	G
85	MuVi/New_York.USA/2.10/3	JX455912	G
86	MuVi/Texas.USA/40.10/1	JX455925	G
87	MuVs/Hawaii.USA/35.10	JX455939	G
88	MuVs/New_Jersey.USA/2.10	JX455947	G
89	MuVs/New_Jersey.USA/21.10	JX455949	G
90	MuVs/New_York.USA/21.10/1	JX455965	G
91	MuVs/NORth_Carolina.USA/18.10	JX455980	G
92	MuVs/Ohio.USA/42.10	JX455982	G
93	MuVi/Zagreb.HRV/28.12	JX878447	G
94	MuVi/Berlin.DEU/04.05	KC243418	G
95	MuVs/HongKong.CHN/23.09	KF031049	G
96	MuVs/HongKong.CHN/49.09	KF031051	G
97	MuVs/HongKong.CHN/30.11	KF031055	G
98	MuVs/New_York.USA/19.10/1	KF143744	G
99	MuVs/Texas.USA/2.10	KF143745	G
100	MuVi/Guam.USA/20.10/2	KF143748	G
101	MuVs/California.USA/19.10	KF143751	G
102	MuVi/Guam.USA/21.10/7	KF143753	G
103	MuVs/Texas.USA/5.11	KF143761	G
104	MuVs/NewYork.USA/07.11	KF143762	G
105	MuVs/Illinois.USA/40.11	KF143763	G
106	MuVs/NewYork.USA/42.11	KF143764	G
107	MuVs/Hawaii.USA/28.11	KF143767	G
108	MuVi/Arizona.USA/5.12	KF143773	G
109	MuVs/Wisconsin.USA/27.12	KF143774	G
110	MuVs/NewYork.USA/35.12	KF143775	G
111	MuVs/NewBrunswick.CAN/12.07	KF442973	G
112	MuVs/Connecticut.USA/4.13	KF563905	G
113	MuVs/Virginia.USA/24.13	KF563923	G
114	MuVs/Pennsylvania.USA/29.13	KF563924	G
115	MuVs/Massachusetts.USA/15.13	KF639883	G
116	MuVs/Massachusetts.USA/18.13/2	KF639885	G
117	MuVs/Massachusetts.USA/19.13/1	KF639887	G
118	MuVs/NewYork.USA/18.13	KF639892	G
119	MuVs/California.USA/17.13	KF639895	G
120	MuVs/Heeze.NLD/09.11	KF779478	G
121	MuVs/Groningen.NLD/40.10	KF779486	G
122	MuVs/Alvesta.SWE/11.13/1	KF819620	G
123	MuVs/Uppsala.SWE/21.13	KF819622	G
124	MuVs/Stockholm.SWE/20.13/1	KF819624	G
125	MuVs/Stockholm.SWE/17.13/1	KF819626	G
126	MuVs/Stockholm.SWE/17.13/2	KF819627	G
127	MuVs/Stockholm.SWE/17.13/3	KF819628	G
128	MuVs/Astorp.SWE/18.13	KF819629	G
129	MuVs/Goteborg.SWE/41.13	KF819633	G
130	MuVs/Uppsala.SWE/10.11	KF819635	G
131	MuVs/Goteborg.SWE/32.11	KF819636	G
132	MuVs/Goteborg.SWE/15.11	KF819637	G
133	MuVs/Goteborg.SWE/24.10	KF819638	G
134	MuVs/Vaxjo.SWE/10.11	KF819639	G
135	MuVs/Boras.SWE/31.10	KF819640	G
136	MuVs/Goteborg.SWE/35.11	KF819641	G
137	MuVs/Goteborg.SWE/15.12/2	KF840205	G
138	MuVs/Goteborg.SWE/15.12/1	KF840207	G
139	MuVs/Goteborg.SWE/31.12/2	KF840208	G
140	MuVs/Goteborg.SWE/31.12/1	KF840209	G
141	MuVs/Linkoping.SWE/17.12/2	KF840210	G
142	MuVs/Karlstad.SWE/22.12	KF840211	G
143	MuVs/Linkoping.SWE/17.12/3	KF840212	G
144	MuVs/Umea.SWE/28.12	KF840213	G
145	MuVs/Alvsjo.SWE/40.06	KF840217	G
146	MuVs/Malmo.SWE/47.08	KF840218	G
147	MuVs/Uddevalla.SWE/41.06	KF840220	G
148	MuVs/Goteborg.SWE/17.12	KF840224	G
149	MuVs/Linkoping.SWE/17.12/1	KF840225	G
150	MuVs/Goteborg.SWE/21.12	KF840226	G
151	MuVs/Minya.EGY/36.12	KF914892	G
152	MuVs/Sharqiyah.EGY/41.12/1	KF914901	G
153	MuVs/Qalyubia.EGY/41.12/1	KF914908	G
154	MuVs/Qalyubia.EGY/41.12/2	KF914909	G
155	MuVs/Beusichem.NLD/13.10	KJ125045	G
156	MuVs/Delft.NLD/14.10	KJ125046	G
157	MuVs/Groningen.NLD/18.10	KJ125047	G
158	MuVs/Delft.NLD/08.10	KJ125048	G
159	MuVi/Gorssel.NLD/07.10	KJ125049	G
160	MuVi/Utrecht.NLD/09.10	KJ125050	G
161	MuVi/Groningen.NLD/34.10	KJ125051	G
162	MuVs/NewYork.USA/38.13	KJ425586	G
163	MuVs/NewYork.USA/43.13	KJ425587	G
164	MuVs/Ohio.USA/12.14/10	KJ878863	G
165	MuVi/Washington.USA/14.14/	KM104605	G
166	MuVs/NewYork.USA/19.14/2	KM104615	G
167	MuVs/Wisconsin.USA/18.14/4	KM104644	G
168	MuVs/Wisconsin.USA/20.14/4	KM104656	G
169	MuVs/Wisconsin.USA/22.14/2	KM104663	G
170	MuVs/HongKong.CHN/29.14/1	KM234040	G
171	MuVs/Helsingborg.SWE/45.13	KP052648	G
172	MuVs/Gavle.SWE/22.14	KP052649	G
173	MuVs/Stockholm.SWE/2.14	KP052651	G
174	MuVs/Stockholm.SWE/24.14	KP052652	G
175	MuVs/NewYork.USA/25.14/	KP670863	G
176	MuVs/NewYork.USA/32.14/	KP670866	G
177	MuVs/Arizona.USA/24.14/	KP670876	G
178	MuVs/Alaska.USA/28.14/	KP670877	G
179	MuVs/Wisconsin.USA/29.14/	KP670895	G
180	MuVs/California.USA/50.14/2	KT222816	G
181	MuVs/Idaho.USA/50.14/	KT222819	G
182	MuVs/Idaho.USA/5.15/	KT222820	G
183	MuVs/Minnesota.USA/53.14/	KT222829	G
184	MuVs/Arvika.SWE/50.14	KT382317	G
185	MuVs/Angered.SWE/4.15	KT382318	G
186	MuVs/NORrkoping.SWE/15.15	KT382320	G
187	MuVs/Goteborg.SWE/17.15	KT382321	G
188	MuVs/Goteborg.SWE/24.15	KT382322	G
189	MuVs/Texas.USA/35.15/	KT762323	G
190	MuVs/NewYork.USA/30.15/	KT762329	G
191	MuVs/Missouri.USA/30.15/6	KT762344	G
192	MuVs/Iowa.USA/32.15/	KU206237	G
193	MuVs/Wisconsin.USA/47.15/2	KU206281	G
194	MuVs/NewJersey.USA/33.14	KU240090	G
195	MuVs/California.USA/42.15/	KU508690	G
196	MuVs/Stockholm.SWE/50.15	KU661995	G
197	MuVs/Skovde.SWE/32.15	KU661999	G
198	MuVs/Boxtel.NLD/20.05	KU756625	G
199	MuVs/Amsterdam.NLD/07.09	KU756626	G
200	MuVs/Amsterdam.NLD/15.09	KU756627	G
201	MuVs/Amsterdam/NLD/44.09	KU756628	G
202	MuVs/Delft.NLD/16.10	KU756630	G
203	MuVs/Haren.NLD/22.10	KU756633	G
204	MuVs/Lottum.NLD/23.10	KU756634	G
205	MuVs/Groningen.NLD/32.10	KU756636	G
206	MuVs/Groningen.NLD/33.10	KU756637	G
207	MuVs/Hilversum.NLD/49.10	KU756641	G
208	MuVs/Limmen.NLD/48.10	KU756642	G
209	MuVs/Culemborg.NLD/50.10	KU756643	G
210	MuVs/Soerendonk/NLD/01.11	KU756644	G
211	MuVs/Amsterdam.NLD/15.11	KU756645	G
212	MuVs/Reusel.NLD/18.11	KU756646	G
213	MuVs/Hilversum.NLD/19.11	KU756647	G
214	MuVs/Nijmegen.NLD/36.12	KU756652	G
215	MuVs/Amsterdam.NLD/05.13	KU756653	G
216	MuVs/Epe.NLD/12.13	KU756659	G
217	MuVs/Amsterdam.NLD/18.13	KU756660	G
218	MuVs/Lichtenvoorde.NLD/22.13	KU756661	G
219	MuVs/Amsterdam.NLD/24.13	KU756662	G
220	MuVs/Alkmaar.NLD/23.13/1	KU756663	G
221	MuVs/Alkmaar.NLD/23.13/2	KU756664	G
222	MuVs/Heerhugowaard.NLD/27.13	KU756669	G
223	MuVs/Hilversum.NLD/28.13	KU756670	G
224	MuVs/Volendam.NLD/30.13	KU756671	G
225	MuVs/Oldenzaal.NLD/36/13	KU756673	G
226	MuVs/Volendam.NLD/39.13	KU756674	G
227	MuVs/Volendam.NLD/40.13	KU756675	G
228	MuVs/KerkAvezaathTiel.NLD/51.13	KU756678	G
229	MuVs/Purmerend.NLD/02.14	KU756679	G
230	MuVs/Voorburg.NLD/14.15	KU756681	G
231	MuVs/Voorburg.NLD/16.15	KU756682	G
232	MuVs/Utrecht.NLD/06.05	KU756683	G
233	MuVi/Groningen.NLD/42.10	KU756684	G
234	MuVs/Amsterdam.NLD/12.13	KU756688	G
235	MuVs/Heerhugowaard.NLD/26.13	KU756689	G
236	MuVs/Leeuwarden.NLD/06.11	KU756693	G
237	MuVs/Terwispel.NLD/06.11	KU756695	G
238	MuVs/Nijmegen.NLD/04.12	KU756700	G
239	MuVs/Mheer.NLD/13.12	KU756701	G
240	MuVs/Delft.NLD/23.12	KU756702	G
241	MuVs/Utrecht.NLD/01.13	KU756705	G
242	MuVs/Markelo.NLD/24.13	KU756707	G
243	MuVs/Hilversum.NLD/01.14/1	KU756708	G
244	MuVs/Hilversum.NLD/01.14/2	KU756709	G
245	MuVs/Amsterdam.NLD/02.14	KU756710	G
246	MuVs/Megchelen.NLD/14.15	KU756711	G
247	MuVs/Wateringen.NLD/18.15	KU756712	G
248	MuVs/Hengevelde.NLD/18.15	KU756713	G
249	MuVs/DenHaag.NLD/42.04	KU756714	G
250	MuVs/Leeuwarden.NLD/33.10	KU756715	G
251	MuVs/Spijkenisse.NLD/13.15	KU756716	G
252	MuVs/Nieuwkoop.NLD/22.15	KU756718	G
253	MuVs/Voorburg.NLD/23.15	KU756719	G
254	MuVs/Rotterdam.NLD/21.15	KU756720	G
255	MuVs/Delft.NLD/23.15	KU756721	G
256	MuVs/DenHaag.NLD/24.15	KU756722	G
257	MuVs/Leiden.NLD/26.15	KU756723	G
258	MuVs/Utrecht.NLD/28.15	KU756724	G
259	MuVs/Hawaii.USA/3.16	KX057979	G
260	MuVs/California.USA/6.16/	KX058246	G
261	MuVs/Zeewolde.NLD/32.15	KX136899	G
262	MuVs/Stockholm.SWE/11.16	KX455924	G
263	MuVs/Kinna.SWE/6.16	KX455925	G
264	MuVs/Bolzano.ITA/18.11	KX518652	G
265	MuVs/Salerno.ITA/4.14	KX518653	G
266	MuVs/Livorno.ITA/24.14	KX518654	G
267	MuVs/Livorno.ITA/20.16	KX518656	G
268	MuVs/NewYork.USA/20.16/3	KX583552	G
269	MuVs/California.USA/7.16/2	KX583564	G
270	MuVs/Lleida.ES/8.2007/2	KX609797	G
271	MuVs/Lleida.ES/8.2007/1	KX609798	G
272	MuVs/Barcelona.ES/16.2007/1	KX609805	G
273	MuVs/Barcelona.ES/18.2007	KX609809	G
274	MuVs/Girona.ES/20.2007	KX609817	G
275	MuVs/Barcelona.ES/24.2007/1	KX609833	G
276	MuVs/Girona.ES/25.2007/2	KX609837	G
277	MuVs/Barcelona.ES/27.2007/2	KX609844	G
278	MuVs/Barcelona.ES/27.2007/5	KX609849	G
279	MuVs/Barcelona.ES/12.2008	KX609889	G
280	MuVs/Barcelona.ES/45.2008	KX609897	G
281	MuVs/Barcelona.ES/25.2009/2	KX609913	G
282	MuVs/Barcelona.ES/11.2010	KX609918	G
283	MuVs/Barcelona.ES/23.2010	KX609920	G
284	MuVs/Barcelona.ES/25.2010	KX609921	G
285	MuVs/Barcelona.ES/31.2010	KX609922	G
286	MuVs/Barcelona.ES/39.2010	KX609924	G
287	MuVs/Tarragona.ES/20.2011	KX609933	G
288	MuVs/Barcelona.ES/23.2011	KX609935	G
289	MuVs/Barcelona.ES/35.2011	KX609938	G
290	MuVs/CedralSP.BRA/28.15	KX857463	G
291	MuVs/FlorianopolisSC.BRA/11.15	KX857465	G
292	MuVs/NORrkoping.SWE/36.16	KX929297	G
293	MuVi/Shannxi.CHN/17.11/3	KX987639	G
294	MuVi/Shannxi.CHN/17.11/2	KX987643	G
295	MuVi/Liaoning.CHN/16.11	KX987644	G
296	MuVi/Fujian.CHN/21.11	KX987645	G
297	MuVi/Fujian.CHN/22.11/1	KX987646	G
298	MuVi/Fujian.CHN/22.11/2	KX987647	G
299	MuVi/Jiangsu.CHN/22.13/2	KX987648	G
300	MuVs/Indiana.USA/6.16/	KY012870	G
301	MuVs/Indiana.USA/10.16/3	KY012905	G
302	MuVs/Indiana.USA/13.16/7	KY012928	G
303	MuVs/Indiana.USA/18.16/8	KY012957	G
304	MuVs/Indiana.USA/18.16/12	KY012961	G
305	MuVs/Indiana.USA/19.16/4	KY012968	G
306	MuVs/Indiana.USA/21.16/2	KY012979	G
307	MuVs/California.USA/27.16/	KY013248	G
308	MuVs/Alaska.USA/29.16/	KY013250	G
309	MuVs/California.USA/29.16/	KY013252	G
310	MuVs/NewYork.USA/32.16/	KY013279	G
311	MuVs/Washington.USA/37.16/	KY013328	G
312	MuVs/HongKong.CHN/41.16/	KY077740	G
313	MuVs/Maine.USA/40.16/	KY203728	G
314	MuVs/California.USA/42.16/	KY203747	G
315	MuVs/Oklahoma.USA/42.16/6	KY203761	G
316	MuVs/Texas.USA/44.16/	KY203765	G
317	MuVs/Missouri.USA/44.16/5	KY203772	G
318	MuVs/California.USA/8.14/	KY242629	G
319	MuVs/Boufarik.DZA/12.16	KY283115	G
320	MuVs/Missouri.USA/48.16/3	KY322462	G
321	MuVs/NewYork.USA/44.16/3	KY322481	G
322	MuVs/Maine.USA/45.16/3	KY322491	G
323	MuVs/Wisconsin.USA/49.16/	KY430298	G
324	MuVs/Wisconsin.USA/49.16/2	KY430299	G
325	MuVs/NewYork.USA/46.16/6	KY430335	G
326	MuVs/NewYork.USA/49.16/	KY430355	G
327	MuVs/NewYork.USA/49.16/2	KY430356	G
328	MuVs/California.USA/50.16	KY629966	G
329	MuVs/NewYork.USA/49.16/13	KY629984	G
330	MuVs/NewYork.USA/49.16/16	KY629990	G
331	MuVs/NewYork.USA/50.16/9	KY630003	G
332	MuVs/Missouri.USA/50.16/12	KY630018	G
333	MuVs/Washington.USA/5.17	KY630033	G
334	MuVs/Washington.USA/51.16	KY630046	G
335	MuVs/Oklahoma.USA/4.17	KY630056	G
336	MuVs/NewYork.USA/52.16/10	KY764205	G
337	MuVs/NewYork.USA/48.16/17	KY764214	G
338	MuVs/NewYork.USA/48.16/18	KY764215	G
339	MuVs/Missouri.USA/7.17/2	KY764236	G
340	MuVs/Texas.USA/8.17/8	KY764269	G
341	MuVi/MCVR5282AA/Sonapur/2016	KY826482	G
342	MuVi/MCVR5282AA/Sonapur/2016.IND	KY826482	G
343	MuVi/MCVR4058AA/Sonapur.IND/2016	KY826489	G
344	MuVi/MCVR4316AA/Sonapur/2016.IND	KY826490	G
345	MuVs/HongKong.CHN/36.16/	KY828599	G
346	MuVs/Texas.USA/8.17/9	KY880978	G
347	MuVs/Texas.USA/11.17/3	KY881014	G
348	MuVs/Ohio.USA/10.17/	KY881028	G
349	MuVs/Falun.SWE/40.16	KY921626	G
350	MuVs/Stockholm.SWE/48.16	KY921627	G
351	MuVs/Helsingborg.SWE/2.17	KY921637	G
352	MuVs/Goteborg.SWE/6.17	KY921638	G
353	MuVs/Hawaii.USA/11.17/2	KY934292	G
354	MuVi/CM-34.BDG/2013	LC381284	G
355	MuVs/Aichi.JPN/21.16	LC424341	G
356	MuVi/Aichi.JPN/33.16	LC424342	G
357	MuVi/Aichi.JPN/28.16	LC424343	G
358	MuVs/Aichi.JPN/24.14	LC424344	G
359	MuVs/Aichi.JPN/12.11	LC424345	G
360	MuVs/Aichi.JPN/9.14	LC424346	G
361	MuVs/Aichi.JPN/48.13	LC424347	G
362	MuVs/Aichi.JPN/16.16	LC424348	G
363	MuVs/Washington.USA/12.17/3	MF138973	G
364	MuVs/NewYork.USA/6.17/3	MF138990	G
365	MuVs/NewYork.USA/8.17/	MF139001	G
366	MuVs/California.USA/14.17/	MF139019	G
367	MuVs/California.USA/12.17/	MF139026	G
368	MuVs/Muscat.OMN/35.16/	MF169876	G
369	MuVs/Kansas.USA/11.17/2	MF276711	G
370	MuVs/NORthDakota.USA/15.17	MF276716	G
371	MuVs/Taipei.TWN/51.06	MF281011	G
372	MuVs/Taipei.TWN/46.07	MF281013	G
373	MuVs/Taipei.TWN/50.07	MF281014	G
374	MuVs/Kaohsiung.TWN/05.09	MF281016	G
375	MVs/Taipei.TWN/19.09	MF281017	G
376	MuVs/Kaohsiung.TWN/11.15	MF281022	G
377	MuVs/Taipei.TWN/40.15	MF281023	G
378	MuVs/Hawaii.USA/34.15	MF399818	G
379	MuVs/Hawaii.USA/43.15	MF399819	G
380	MuVs/Hawaii.USA/5.16	MF399820	G
381	MuVs/Hawaii.USA/41.16	MF399821	G
382	MuVs/Hawaii.USA/47.16	MF399822	G
383	MuVs/Helsinki.FIN/28.17	MF521510	G
384	MuVs/Hawaii.USA/23.17	MF543835	G
385	MuVs/Texas.USA/28.17	MF543837	G
386	MuVs/Israel/427202/17	MF788129	G
387	MuVs/Israel/420197/17	MF788130	G
388	MuVs/Israel/422695/17	MF788133	G
389	MuVs/Israel/424829/17	MF788134	G
390	MuVs/Israel/428583/17*	MF788135	G
391	MuVs/Israel/419623/17	MF788142	G
392	MuVs/Israel/419104/17	MF788148	G
393	MuVs/Hawaii.USA/28.17	MG008769	G
394	MuVs/Hawaii.USA/28.17/2	MG008770	G
395	MuVs/Texas.USA/30.17	MG008773	G
396	MuVs/Indiana.USA/49.16/	MG008777	G
397	MuVs/Indiana.USA/6.17	MG008782	G
398	MuVs/Connecticut.USA/34.17	MG008804	G
399	MuVs/Stockholm.SWE/31.17	MH329665	G
400	MuVs/Missouri.USA/17.17/15	MH555436	G
401	MuVs/Ohio.USA/46.17/	MH555458	G
402	MuVs/California.USA/15.17/	MH555460	G
403	MuVs/Arizona.USA/14.17/	MH555464	G
404	MuVs/California.USA/25.17/	MH555480	G
405	MuVs/California.USA/27.17/	MH555482	G
406	MuVs/California.USA/28.17/	MH555484	G
407	MuVs/California.USA/29.17/2	MH555486	G
408	MuVs/Alaska.USA/38.17/	MH555499	G
409	MuVs/Alaska.USA/38.17/3	MH555502	G
410	MuVs/California.USA/35.17/3	MH555508	G
411	MuVs/Alaska.USA/44.17/7	MH555539	G
412	MuVs/NewYork.USA/19.17/7	MH555625	G
413	MuVs/NewYork.USA/19.17/11	MH555630	G
414	MuVs/NewYork.USA/21.17/4	MH555654	G
415	MuVs/NewYork.USA/25.17/	MH555662	G
416	MuVs/NewYork.USA/24.17/3	MH555666	G
417	MuVs/NewYork.USA/28.17/	MH555668	G
418	MuVs/NewYork.USA/38.17/2	MH555692	G
419	MuVs/NewYork.USA/40.17/7	MH555706	G
420	MuVs/NewYork.USA/46.17/	MH555745	G
421	MuVs/NewYork.USA/48.17/10	MH555773	G
422	MuVs/NewYork.USA/49.17/	MH555774	G
423	MuVs/NewYork.USA/50.17/2	MH555777	G
424	MuVs/Washington.USA/15.17/	MH555785	G
425	MuVs/Washington.USA/16.17/4	MH555798	G
426	MuVs/Washington.USA/18.17/2	MH555813	G
427	MuVs/Washington.USA/23.17/	MH555850	G
428	MuVs/Washington.USA/28.17/	MH555853	G
429	MuVs/Kosrae.FSM/36.17	MH618515	G
430	MuVs/Kosrae.FSM/36.17/2	MH618516	G
431	MuVs/Kosrae.FSM/35.17	MH618517	G
432	MuVs/Hawaii.USA/33.17/2	MH618522	G
433	MuVs/Hawaii.USA/35.17	MH618523	G
434	MuVs/Florida.USA/42.17	MH618525	G
435	MuVs/WashingtonDC.USA/43.17/2	MH618528	G
436	MuVs/Hawaii.USA/37.17/3	MH618544	G
437	MuVs/Kosrae.FSM/44.17	MH618572	G
438	MuVs/Hawaii.USA/44.17/6	MH618575	G
439	MuVs/WashingtonDC.USA/46.17/2	MH618602	G
440	MuVs/Majuro.MHL/12.17/	MH618615	G
441	MuVs/Majuro.MHL/13.17/	MH618616	G
442	MuVs/Majuro.MHL/13.17/2	MH618617	G
443	MuVs/Majuro.MHL/12.17/3	MH618620	G
444	MuVs/Majuro.MHL/13.17/4	MH618621	G
445	MuVs/Majuro.MHL/13.17/6	MH618623	G
446	MuVs/Majuro.MHL/12.17/4	MH618625	G
447	MuVs/Majuro.MHL/13.17/9	MH618628	G
448	MuVs/Majuro.MHL/13.17/11	MH618630	G
449	MuVs/Majuro.MHL/14.17/4	MH618636	G
450	MuVs/Zagreb.HRV/27.18	MH647745	G
451	MuVs/Georgia.USA/36.17	MH654811	G
452	MuVs/California.USA/40.17/	MH654822	G
453	MuVs/Michigan.USA/51.17	MH697837	G
454	MuVs/FrancodaRocha-SP.BRA/41.16	MH837644	G
455	MuVs/CapeladoAlto-SP.BRA/41.16	MH886728	G
456	MuVs/SaoPaulo-SP.BRA/34.16	MH886729	G
457	MuVs/SaoVicente-SP.BRA/33.16	MH886730	G
458	MuVs/Taubate-SP.BRA/19.16	MH886734	G
459	MuVs/Piracicaba-SP.BRA/28.16	MH886735	G
460	MuVs/Campinas-SP.BRA/48.16	MH890652	G
461	MuVs/SaoPaulo-SP.BRA/13.16/2	MH890654	G
462	MuVs/Atibaia-SP.BRA/9.17	MH936547	G
463	MuVs/Penapolis-SP.BRA/14.17	MH936665	G
464	MuVs/SaoPaulo-SP.BRA/33.17/2	MH973702	G
465	MuVs/Pedreira-SP.BRA/11.17	MH986715	G
466	MuVs/Votuporanga-SP.BRA/8.17	MH992102	G
467	MuVs/Itapeva-SP.BRA/26.17	MH992103	G
468	MuVs/Minnesota.USA/17.16/	MK076556	G
469	MuVs/Minnesota.USA/19.16/	MK076558	G
470	MuVs/Middelburg.NLD/33.18	MK276692	G
471	MuVs/Wisconsin.USA/20.18/	MK371658	G
472	MuVs/Vermont.USA/4.18/	MK396110	G
473	MuVs/Virginia.USA/8.18/2	MK396133	G
474	MuVs/Florida.USA/3.18/	MK396152	G
475	MuVs/Florida.USA/4.18/	MK396154	G
476	MuVs/Michigan.USA/41.18/	MK396161	G
477	MuVs/Pennsylvania.USA/39.18/	MK396162	G
478	MuVs/Illinois.USA/18.18/	MK396174	G
479	MuVs/Illinois.USA/18.18/9	MK396182	G
480	MuVs/Texas.USA/43.18/	MK399412	G
481	MuVs/Holten.NLD/30.18	MK936238	G
482	MuVs/Eindhoven.NLD/38.18	MK936239	G
483	MuVs/Eindhoven.NLD/42.18/1	MK936240	G
484	MuVs/Eindhoven.NLD/42.18/2	MK936241	G
485	MuVs/Eindhoven.NLD/43.18	MK936242	G
486	MuVs/Maastricht.NLD/42.18	MK936244	G
487	MuVs/Delft.NLD/44.18	MK936245	G
488	MuVs/Overloon.NLD/46.18	MK936248	G
489	MuVs/Amsterdam.NLD/49.18	MK936249	G
490	MuVs/Amsterdam.NLD/7.19	MK936252	G
491	MuVs/Amsterdam.NLD/8.19/2	MK936254	G
492	MuVs/Groningen.NLD/9.19	MK936257	G
493	MuVs/Delft.NLD/11.19	MK936260	G
494	MuVs/Amsterdam.NLD/11.19/2	MK936261	G
495	MuVs/Utrecht.NLD/12.19	MK936263	G
496	MuVs/Alaska.USA/3.18/2	MK955278	G
497	MuVs/California.USA/20.18/	MK955291	G
498	MuVs/California.USA/36.18/	MK955304	G
499	MuVs/California.USA/34.18/	MK955307	G
500	MuVs/Illinois.USA/18.18/13	MK959677	G
501	MuVs/Iowa.USA/2.18/	MK959694	G
502	MuVs/Minnesota.USA/23.18/2	MK959704	G
503	MuVs/Minnesota.USA/34.18/	MK959707	G
504	MuVs/Montana.USA/48.18/	MK959710	G
505	MuVs/Texas.USA/45.18/	MK959725	G
506	MuVs/Texas.USA/5.18/	MK959746	G
507	MuVs/Washington.USA/22.18/	MK959759	G
508	MuVs/Washington.USA/3.18/2	MK959762	G
509	MuVs/Washington.USA/45.18/	MK959765	G
510	MuVs/NewYork.USA/7.18/7	MK966043	G
511	MuVs/NewYork.USA/8.18/8	MK966053	G
512	MuVs/NewYork.USA/11.18/2	MK966077	G
513	MuVs/NewYork.USA/20.18/	MK966087	G
514	MuVs/NewYork.USA/38.18/2	MK966101	G
515	MuVs/NewYork.USA/26.18/4	MK966112	G
516	MuVs/Delaware.USA/27.18/	MK966125	G
517	MuVs/Segovia.ESP/1.11/	MN308288	G
518	MuVs/Burgos.ESP/8.11/	MN308291	G
519	MuVs/LaRioja.ESP/11.11/	MN308293	G
520	MuVs/Cantabria.ESP/12.11/4	MN308301	G
521	MuVs/Cantabria.ESP/13.11/	MN308303	G
522	MuVs/Zaragoza.ESP/15.11/	MN308312	G
523	MuVs/Zaragoza.ESP/15.11/2	MN308313	G
524	MuVs/Madrid.ESP/16.11/	MN308314	G
525	MuVs/Madrid.ESP/16.11/2	MN308315	G
526	MuVs/Pontevedra.ESP/17.11/	MN308316	G
527	MuVs/Salamanca.ESP/18.11/	MN308317	G
528	MuVs/Zamora.ESP/23.11/	MN308325	G
529	MuVs/Segovia.ESP/27.11/	MN308327	G
530	MuVs/Pontevedra.ESP/28.11/	MN308328	G
531	MuVs/Pontevedra.ESP/28.11/2	MN308329	G
532	MuVs/Madrid.ESP/29.11/	MN308331	G
533	MuVs/LaRioja.ESP/33.11/	MN308338	G
534	MuVs/Zamora.ESP/35.11/	MN308340	G
535	MuVs/Burgos.ESP/35.11/	MN308341	G
536	MuVs/LaRioja.ESP/38.11/2	MN308346	G
537	MuVs/LaRioja.ESP/40.11/	MN308347	G
538	MuVs/Soria.ESP/41.11/	MN308348	G
539	MuVs/Madrid.ESP/41.11/	MN308349	G
540	MuVs/Madrid.ESP/41.11/2	MN308350	G
541	MuVs/Madrid.ESP/43.11/	MN308359	G
542	MuVs/California.USA/32.19/3	MN386098	G
543	MuVs/California.USA/28.19/	MN386106	G
544	MuVs/Arizona.USA/25.19/4	MN386119	G
545	MuVs/Arizona.USA/23.19/2	MN386122	G
546	MuVs/Alaska.USA/24.19/	MN386128	G
547	MuVs/Arizona.USA/14.19/4	MN386141	G
548	MuVs/California.USA/14.19/	MN386170	G
549	MuVs/Arizona.USA/9.19/4	MN386180	G
550	MuVs/Pennsylvania.USA/10.19/	MN395595	G
551	MuVs/Texas.USA/51.18/8	MN395922	G
552	MuVs/Texas.USA/1.19/5	MN395929	G
553	MuVs/Louisiana.USA/2.19/4	MN395935	G
554	MuVs/Texas.USA/4.19/G	MN395944	G
555	MuVs/Louisiana.USA/5.19/G	MN395945	G
556	MuVs/Texas.USA/3.19/7	MN395954	G
557	MuVs/Tennessee.USA/12.19	MN414124	G
558	MuVs/Georgia.USA/25.19/2	MN414144	G
559	MuVs/Valladolid.ESP/8.09/	MN436854	G
560	MuVs/Vizcaya.ESP/9.09/	MN436855	G
561	MuVs/Valladolid.ESP/12.09/	MN436856	G
562	MuVs/Madrid.ESP/22.09/3	MN436866	G
563	MuVs/Madrid.ESP/22.09/4	MN436867	G
564	MuVs/Madrid.ESP/36.09/2	MN436870	G
565	MuVs/Vizcaya.ESP/3.08/	MN436872	G
566	MuVs/Soria.ESP/5.08/	MN436873	G
567	MuVs/Cuenca.ESP/7.08/2	MN436874	G
568	MuVs/Cuenca.ESP/7.08/	MN436875	G
569	MuVs/Soria.ESP/8.08/	MN436876	G
570	MuVs/Soria.ESP/16.08/	MN436881	G
571	MuVs/Avila.ESP/4.13/	MN436883	G
572	MuVs/Avila.ESP/19.13/	MN436888	G
573	MuVs/Teruel.ESP/22.13/	MN436890	G
574	MuVs/Madrid.ESP/27.13/	MN436894	G
575	MuVs/Madrid.ESP/26.13/	MN436896	G
576	MuVs/Madrid.ESP/28.13/3	MN436900	G
577	MuVs/Madrid.ESP/28.13/4	MN436901	G
578	MuVs/Madrid.ESP/29.13/	MN436902	G
579	MuVs/Madrid.ESP/30.13/	MN436904	G
580	MuVs/Madrid.ESP/35.13/	MN436910	G
581	MuVs/Avila.ESP/41.13/	MN436912	G
582	MuVs/Madrid.ESP/40.13/	MN436913	G
583	MuVs/CiudadReal.ESP/50.13/2	MN436918	G
584	MuVs/Madrid.ESP/5.10/	MN436920	G
585	MuVs/PalmadeMallorca.ESP/16.10/	MN436922	G
586	MuVs/Segovia.ESP/26.10/	MN436937	G
587	MuVs/Madrid.ESP/27.10/	MN436939	G
588	MuVs/Madrid.ESP/34.10/2	MN436944	G
589	MuVs/Segovia.ESP/36.10/	MN436945	G
590	MuVs/Segovia.ESP/37.10/2	MN436948	G
591	MuVs/Segovia.ESP/44.10/4	MN436964	G
592	MuVs/Madrid.ESP/3.14/	MN436984	G
593	MuVs/Madrid.ESP/4.14/	MN436985	G
594	MuVs/Madrid.ESP/10.14/	MN436986	G
595	MuVs/Madrid.ESP/11.14/	MN436987	G
596	MuVs/Murcia.ESP/48.14/2	MN436992	G
597	MuVs/Murcia.ESP/49.14/	MN436993	G
598	MuVs/Murcia.ESP/49.14/2	MN436994	G
599	MuVs/Murcia.ESP/52.14/2	MN436999	G
600	MuVs/Murcia.ESP/3.15/	MN437000	G
601	MuVs/Murcia.ESP/12.15/2	MN437013	G
602	MuVs/Madrid.ESP/15.15/2	MN437018	G
603	MuVs/Madrid.ESP/17.15/	MN437019	G
604	MuVs/Zaragoza.ESP/22.15/4	MN437030	G
605	MuVs/Avila.ESP/27.15/	MN437036	G
606	MuVs/Madrid.ESP/29.15/	MN437038	G
607	MuVs/Avila.ESP/11.16/	MN437044	G
608	MuVs/CiudadReal.ESP/16.16/	MN437072	G
609	MuVs/Madrid.ESP/52.16/	MN437130	G
610	MuVs/Madrid.ESP/52.16/2	MN437132	G
611	MuVs/CiudadReal.ESP/2.17/	MN437136	G
612	MuVs/Navarra.ESP/10.17/	MN437192	G
613	MuVs/Madrid.ESP/13.17/3	MN437201	G
614	MuVs/Madrid.ESP/14.17/2	MN437210	G
615	MuVs/Alicante.ESP/17.17/	MN437220	G
616	MuVs/Alicante.ESP/18.17/	MN437233	G
617	MuVs/Murcia.ESP/48.17/	MN437315	G
618	MuVs/Valladolid.ESP/30.12/	MN489003	G
619	MuVs/Orebro.SWE/28.18	MN511284	G
620	MuVs/Michigan.USA/14.19/	MN517873	G
621	MuVs/Wisconsin.USA/23.19/2	MN517883	G
622	MuVs/Wisconsin.USA/23.19/3	MN517884	G
623	MuVs/Wisconsin.USA/29.19/	MN517887	G
624	MuVs/Alicante.ESP/06.18/2	MN567326	G
625	MuVs/Alicante.ESP/10.18/3	MN567342	G
626	MuVs/Valencia.ESP/10.18/	MN567343	G
627	MuVs/Valencia.ESP/11.18/	MN567347	G
628	MuVs/Navarra.ESP/12.18/	MN567352	G
629	MuVs/Soria.ESP/16.18/	MN567369	G
630	MuVs/Murcia.ESP/21.18/	MN567392	G
631	MuVs/Navarra.ESP/22.18/	MN567396	G
632	MuVs/Soria.ESP/25.18/	MN567417	G
633	MuVs/CiudadReal.ESP/25.18/	MN567418	G
634	MuVs/Murcia.ESP/27.18/	MN567430	G
635	MuVs/Madrid.ESP/28.18/	MN567433	G
636	MuVs/Navarra.ESP/28.18/	MN567436	G
637	MuVs/Murcia.ESP/30.18/	MN567442	G
638	MuVs/Murcia.ESP/33.18/	MN567450	G
639	MuVs/Soria.ESP/34.18/	MN567454	G
640	MuVs/Madrid.ESP/38.18/	MN567460	G
641	MuVs/Avila.ESP/40.18/	MN567464	G
642	MuVs/Madrid.ESP/43.18/	MN567466	G
643	MuVs/Madrid.ESP/45.18/	MN567471	G
644	MuVs/Elche.ESP/52.18/	MN567477	G
645	MuVs/Mississippi.USA/16.19/	MN593132	G
646	MuVs/NewYork.USA/18.19/	MN593134	G
647	MuVs/NewYork.USA/18.19/4	MN593137	G
648	MuVs/NewYork.USA/20.19/	MN593138	G
649	MuVs/NewYork.USA/20.19/5	MN593153	G
650	MuVs/NewYork.USA/32.19/2	MN593165	G
651	MuVs/NewYork.USA/20.19/6	MN593166	G
652	MuVs/NewYork.USA/21.19/3	MN593167	G
653	MuVs/NewYork.USA/27.19/	MN593168	G
654	MuVs/Washington.USA/15.19/	MN602339	G
655	MuVs/Washington.USA/12.18/	MN602342	G
656	MuVs/Texas.USA/13.19/4	MN602352	G
657	MuVs/Texas.USA/13.19/2	MN602354	G
658	MuVs/Louisiana.USA/13.19/	MN602372	G
659	MuVs/Indiana.USA/6.19/	MN602374	G
660	MuVs/Texas.USA/21.19/6	MN639497	G
661	MuVs/Texas.USA/22.19/	MN639503	G
662	MuVs/Texas.USA/23.19/4	MN639507	G
663	MuVs/Louisiana.USA/23.19/4	MN639516	G
664	MuVs/Texas.USA/23.19/7	MN639528	G
665	MuVs/Louisiana.USA/26.19/6	MN639552	G
666	MuVs/Texas.USA/40.19/	MN639587	G
667	MuVs/Washington.USA/42.19/	MN639588	G
668	MuVs/Washington.USA/30.19/	MN639592	G
669	MuVs/Texas.USA/25.19/5	MN639597	G
670	MuVs/Manitoba.CAN/06.09	MN894082	G
671	MuVi/Ontario.CAN/05.09	MN894086	G
672	MuVs/Ontario.CAN/13.09	MN894087	G
673	MuVs/Ontario.CAN/20.09	MN894088	G
674	MuVi/BritishColumbia.CAN/19.09	MN894089	G
675	MuVs/Ontario.CAN/23.09	MN894090	G
676	MuVi/BritishColumbia.CAN/22.09	MN894091	G
677	MuVi/Quebec.CAN/38.09/1	MN894095	G
678	MuVi/Quebec.CAN/43.09/2	MN894111	G
679	MuVs/Ontario.CAN/49.09/8	MN894118	G
680	MuVs/Ontario.CAN/49.09/4	MN894121	G
681	MuVs/Alberta.CAN/24.09/1	MN894138	G
682	MuVs/Ontario.CAN/06.12	MN909988	G
683	MuVi/Manitoba.CAN/02.12	MN909991	G
684	MuVs/Ontario.CAN/26.12	MN909994	G
685	MuVs/Ontario.CAN/34.12	MN909996	G
686	MuVs/Ontario.CAN/35.12	MN909997	G
687	MuVs/Alberta.CAN/35.12	MN909998	G
688	MuVs/Ontario.CAN/19.13	MN910007	G
689	MuVs/NewBrunswick.CAN/19.13	MN910008	G
690	MuVs/Alberta.CAN/26.13	MN910013	G
691	MuVi/Quebec.CAN/27.13	MN910014	G
692	MuVs/NewBrunswick.CAN/35.13	MN910017	G
693	MuVs/BritishColumbia.CAN/36.13/2	MN910022	G
694	MuVs/Saskatchewan.CAN/38.13	MN910025	G
695	MuVs/Alberta.CAN/48.13	MN910052	G
696	MuVs/BritishColumbia.CAN/15.14	MN910059	G
697	MuVs/Quebec.CAN/21.14	MN910063	G
698	MuVs/BritishColumbia.CAN/26.14	MN910069	G
699	MuVs/Ontario.CAN/3.15	MN910077	G
700	MuVs/Ontario.CAN/14.15	MN910087	G
701	MuVs/BritishColumbia.CAN/16.15	MN910089	G
702	MuVs/Ontario.CAN/20.15	MN910090	G
703	MuVs/Ontario.CAN/38.15	MN910101	G
704	MuVs/Manitoba.CAN/37.15	MN910102	G
705	MuVs/Quebec.CAN/2.11/2	MN910110	G
706	MuVs/Ontario.CAN/16.11/1	MN910144	G
707	MuVs/Quebec.CAN/21.11/1	MN910159	G
708	MuVs/BritishColumbia.CAN/22.11/2	MN910184	G
709	MuVs/BritishColumbia.CAN/27.11/1	MN910197	G
710	MuVs/Ontario.CAN/47.11/2	MN910259	G
711	MuVi/Quebec.CAN/06.10/6	MN911483	G
712	MuVi/Quebec.CAN/09.10/6	MN911519	G
713	MuVi/Quebec.CAN/12.10/6	MN911540	G
714	MuVs/Ontario.CAN/20.10/1	MN911668	G
715	MuVs/Quebec.CAN/22.10/2	MN911676	G
716	MuVs/Quebec.CAN/22.10/4	MN911680	G
717	MuVs/Ontario.CAN/26.10/1	MN911701	G
718	MuVs/Quebec.CAN/28.10/1	MN911705	G
719	MuVs/NewBrunswick.CAN/4.16	MN911765	G
720	MuVs/BritishColumbia.CAN/13.16/2	MN911773	G
721	MuVs/BritishColumbia.CAN/16.16/1	MN911777	G
722	MuVs/Ontario.CAN/18.16	MN911782	G
723	MuVs/BritishColumbia.CAN/23.16/1	MN911816	G
724	MuVs/Ontario.CAN/25.16/1	MN911831	G
725	MuVs/BritishColumbia.CAN/27.16/2	MN911844	G
726	MuVs/BritishColumbia.CAN/27.16/5	MN911847	G
727	MuVs/BritishColumbia.CAN/28.16/3	MN911852	G
728	MuVs/Ontario.CAN/29.16/1	MN911853	G
729	MuVs/Ontario.CAN/30.16	MN911877	G
730	MuVs/BritishColumbia.CAN/33.16/1	MN911878	G
731	MuVs/Alberta.CAN/41.16	MN911890	G
732	MuVs/Manitoba.CAN/44.16/8	MN911919	G
733	MuVs/BritishColumbia.CAN/44.16	MN911925	G
734	MuVs/Quebec.CAN/52.16	MN919668	G
735	MuVs/Quebec.CAN/1.17	MN919671	G
736	MuVs/BritishColumbia.CAN/52.16	MN919672	G
737	MuVs/Ontario.CAN/2.17	MN919680	G
738	MuVs/Manitoba.CAN/6.17/5	MN919721	G
739	MuVs/BritishColumbia.CAN/6.17	MN919737	G
740	MuVs/Ontario.CAN/7.17/4	MN919755	G
741	MuVs/Ontario.CAN/8.17/2	MN919773	G
742	MuVs/Alberta.CAN/8.17/1	MN919784	G
743	MuVs/Ontario.CAN/9.17/13	MN919837	G
744	MuVs/Manitoba.CAN/11.17	MN919872	G
745	MuVs/Ontario.CAN/10.17/17	MN919888	G
746	MuVs/Manitoba.CAN/10.17/22	MN919907	G
747	MuVs/Ontario.CAN/11.17/6	MN919947	G
748	MuVs/Manitoba.CAN/17.17/5	MN920164	G
749	MuVs/Ontario.CAN/2.19/	MN920170	G
750	MuVs/Quebec.CAN/2.19/	MN920171	G
751	MuVs/Ontario.CAN/4.19/4	MN920180	G
752	MuVs/BritishColumbia.CAN/8.19	MN920184	G
753	MuVs/BritishColumbia.CAN/9.19/2	MN920186	G
754	MuVs/Ontario.CAN/9.19	MN920187	G
755	MuVs/Quebec.CAN/15.19	MN920190	G
756	MuVs/Quebec.CAN/15.19/2	MN920191	G
757	MuVs/Alberta.CAN/23.19	MN920206	G
758	MuVs/Ontario.CAN/26.19	MN920210	G
759	MuVs/Ontario.CAN/25.19	MN920211	G
760	MuVs/Quebec.CAN/27.19	MN920219	G
761	MuVs/Alberta.CAN/32.19/2	MN920234	G
762	MuVs/Quebec.CAN/34.19	MN920238	G
763	MuVs/BritishColumbia.CAN/36.19	MN920246	G
764	MuVs/Ontario.CAN/44.19	MN920261	G
765	MuVs/Quebec.CAN/46.19	MN920270	G
766	MuVs/BritishColumbia.CAN/49.19	MN920287	G
767	MuVs/Manitoba.CAN/30.17/14	MN926056	G
768	MuVs/Manitoba.CAN/32.17/18	MN926151	G
769	MuVs/Ontario.CAN/34.17	MN926205	G
770	MuVs/Manitoba.CAN/33.17/38	MN926230	G
771	MuVs/Manitoba.CAN/34.17/6	MN926232	G
772	MuVs/Manitoba.CAN/34.17/42	MN926288	G
773	MuVs/Manitoba.CAN/41.17/7	MN926480	G
774	MuVs/Saskatchewan.CAN/43.17/2	MN926517	G
775	MuVs/Manitoba.CAN/44.17/3	MN926539	G
776	MuVs/BritishColumbia.CAN/46.17	MN926562	G
777	MuVs/Ontario.CAN/17.17/6	MN926639	G
778	MuVs/Alberta.CAN/19.17	MN926719	G
779	MuVs/Manitoba.CAN/20.17/9	MN926732	G
780	MuVs/Manitoba.CAN/23.17/20	MN926833	G
781	MuVs/Manitoba.CAN/23.17/28	MN926869	G
782	MuVs/Manitoba.CAN/23.17/30	MN926876	G
783	MuVs/BritishColumbia.CAN/27.17/2	MN926997	G
784	MuVs/Ontario.CAN/28.17	MN927017	G
785	MuVs/Newfoundland.CAN/1.18	MN930930	G
786	MuVs/Ontario.CAN/51.17	MN930938	G
787	MuVs/Newfoundland.CAN/2.18/2	MN930948	G
788	MuVs/Ontario.CAN/2.18	MN930952	G
789	MuVs/NovaScotia.CAN/3.18	MN930961	G
790	MuVs/Alberta.CAN/1.18/2	MN930966	G
791	MuVs/BritishColumbia.CAN/5.18	MN930981	G
792	MuVs/Alberta.CAN/5.18/2	MN930992	G
793	MuVs/NovaScotia.CAN/7.18/4	MN931016	G
794	MuVs/Newfoundland.CAN/9.18	MN931046	G
795	MuVs/BritishColumbia.CAN/10.18	MN931068	G
796	MuVs/BritishColumbia.CAN/10.18/2	MN931069	G
797	MuVs/Manitoba.CAN/11.18/3	MN931078	G
798	MuVs/NovaScotia.CAN/11.18	MN931080	G
799	MuVs/Ontario.CAN/12.18	MN931082	G
800	MuVs/Alberta.CAN/11.18	MN931089	G
801	MuVs/Ontario.CAN/13.18	MN931103	G
802	MuVs/BritishColumbia.CAN/14.18	MN931117	G
803	MuVs/NovaScotia.CAN/16.18	MN931144	G
804	MuVs/Ontario.CAN/20.18	MN931172	G
805	MuVs/NovaScotia.CAN/20.18	MN931185	G
806	MuVs/Quebec.CAN/22.18	MN931193	G
807	MuVs/Ontario.CAN/25.18	MN931200	G
808	MuVs/Ontario.CAN/24.18/3	MN931203	G
809	MuVs/Quebec.CAN/30.18	MN931215	G
810	MuVs/Ontario.CAN/33.18	MN931218	G
811	MuVs/Ontario.CAN/34.18	MN931219	G
812	MuVs/Quebec.CAN/38.18	MN931224	G
813	MuVi/Noord-Holland.NLD/9.19	MT238686	G
814	MuVs/Amsterdam.NLD/11.19/3	MT238691	G
815	MuVs/Amsterdam.NLD/17.18	MT238692	G
816	MuVs/Friesland.NLD/26.19	MT238693	G
817	MuVs/Gelderland.NLD/20.19	MT238694	G
818	MuVs/Gelderland.NLD/32.19	MT238698	G
819	MuVs/Limburg.NLD/39.19	MT238700	G
820	MuVs/Noord-Brabant.NLD/36.19	MT238701	G
821	MuVs/Noord-Holland.NLD/16.19	MT238704	G
822	MuVs/Noord-Holland.NLD/23.19	MT238706	G
823	MuVs/Noord-Holland.NLD/25.19	MT238707	G
824	MuVs/Someren.NLD/18.19	MT238711	G
825	MuVs/Utrecht.NLD/20.19	MT238713	G
826	MuVs/Utrecht.NLD/26.17	MT238715	G
827	MuVs/Zeeland.NLD/37.19/1	MT238721	G
828	MuVs/Zuid-Holland.NLD/20.19	MT238723	G
829	MuVs/Zuid-Holland.NLD/42.19	MT238724	G
830	MuVs/Zuid-Holland.NLD/47.19	MT238731	G
831	MuVs/Kristiansand.NOR/25.19	MT339432	G
832	MuVs/Oslo.NOR/50.19	MT339434	G
833	MuVs/Bergen.NOR/24.19	MT339435	G
834	MuVs/Bodo.NOR/32.19	MT339436	G
835	MuVs/Fredrikstad.NOR/13.20	MT339438	G
836	MuVs/Wisconsin.USA/44.19/	MT409773	G
837	MuVs/Missouri.USA/50.19/	MT409805	G
838	MuVs/NewYork.USA/38.19/2	MT409811	G
839	MuVs/NewYork.USA/45.19/3	MT409826	G
840	MuVs/Washington.USA/46.19/	MT409828	G
841	MuVs/California.USA/47.19/6	MT453712	G
842	MuVs/California.USA/35.19/	MT453724	G
843	MuVs/California.USA/37.19/	MT453728	G
844	MuVs/NewMexico.USA/33.19/	MT453733	G
845	MuVs/California.USA/42.19/3	MT453755	G
846	MuVs/California.USA/42.19/4	MT453756	G
847	MuVs/Arizona.USA/42.19/	MT453757	G
848	MuVs/California.USA/47.19/	MT453781	G
849	MuVs/California.USA/49.19/3	MT453796	G
850	MuVs/Hong_Kong.CHN/15.20	MT506353	G
851	MuVs/Soria.ESP/01.20/	MT919088	G
852	MuVs/Madrid.ESP/51.19/4	MT919089	G
853	MuVs/Madrid.ESP/51.19/2	MT919090	G
854	MuVs/Avila.ESP/48.19/	MT919098	G
855	MuVs/Drenthe.NLD/11.20	MW006669	G
856	MuVs/Drenthe.NLD/52.19	MW006670	G
857	MuVs/Gelderland.NLD/14.20	MW006671	G
858	MuVs/Groningen.NLD/6.20	MW006672	G
859	MuVs/Groningen.NLD/7.20	MW006673	G
860	MuVs/Groningen.NLD/8.20/1	MW006674	G
861	MuVs/Groningen.NLD/8.20/2	MW006675	G
862	MuVs/Groningen.NLD/8.20/3	MW006676	G
863	MuVs/Limburg.NLD/11.20	MW006677	G
864	MuVs/Limburg.NLD/8.20	MW006678	G
865	MuVs/Zuid-Holland.NLD/3.20	MW006700	G
866	MuVs/Zuid-Holland.NLD/5.20	MW006701	G
867	MuVs/Zuid-Holland.NLD/5.20/2	MW006702	G
868	MuVs/Zuid-Holland.NLD/51.19	MW006703	G
869	MuVs/Zuid-Holland.NLD/51.19/2	MW006704	G
870	MuVs/Zuid-Holland.NLD/53.19	MW006705	G
871	MuVs/Jonkoping.SWE/37.19/2	MZ489128	G
872	MuVs/Stockholm.SWE/45.19	MZ489129	G
873	MuVs/Goteborg.SWE/50.19	MZ489130	G
874	MuVs/Stockholm.SWE/51.19/2	MZ489134	G
875	MuVs/Vastervik.SWE/1.20	MZ489136	G
876	MuVs/Boras.SWE/2.20	MZ489137	G
877	MuVs/Malmo.SWE/3.20/3	MZ489138	G
878	MuVs/Linkoping.SWE/3.20/2	MZ489140	G
879	MuVs/Goteborg.SWE/5.20	MZ489141	G
880	MuVs/Lund.SWE/5.20/2	MZ489142	G
881	MuVs/Goteborg.SWE/7.20	MZ489143	G
882	MuVs/Lerum.SWE/10.20	MZ489144	G
883	MuVs/Goteborg.SWE/10.20/3	MZ489146	G
884	MuVs/Stockholm.SWE/13.20	MZ489150	G
885	MuVi/Fukuoka.JPN/41.00	JQ946036	L		HN sequence, WHO reference strain
886	MuVi/Tokyo.JPN/6.01	JQ946043	L		HN sequence, WHO reference strain
887	MuVi/NLD/0.57	KX136994	L		HN sequence
888	MuVi/NLD/0.60/1	KX136995	L		HN sequence
889	MuVi/NLD/0.60/2	KX136996	L		HN sequence
890	MuVi/NLD/0.64/1	KX137001	L		HN sequence
891	MuVi/Hoshino.JPN/vac	AB470486	B	◎	vaccine strain
892	MuVi/Torii.JPN/vac	MD217222	B	◎	vaccine strain
