# Supplementary material for: Nationwide and long-term molecular epidemiologic studies of mumps viruses that circulated in Japan between 1986 and 2017
Source: Front Microbiol. 2022 Oct 28;13:728831. doi: 10.3389/fmicb.2022.728831 (PMC9650061; doi:10.3389/fmicb.2022.728831)
Supplement: Supplementary file 9 [file Table_4.XLSX]

## Sheet: sTable-4
	Supplementary Table S4: List of the epitopes and functional motifes of MuV compornents
	Viral protein	Function	Amino asid residue position	Torii	Hoshino	Jeryl Lynn	JPC-1	JPC-2	JPC-3	JPC-4	JPC-5
	NP	VLP budding1)	546-548	yes	yes	yes	100	100	100	100	100
		Experimentally characterized T-cell epitope2)	115-122	yes	yes	no	100	100	100	100	100
	V/P	Experimentally characterized T-cell epitope2)	17-25	yes	yes	no	100	100	100	100	100
			111-122	yes	yes	no	96.875	100	100	100	100
			142-150	yes	yes	yes	84.375	100	100	100	0
			142-152	yes	yes	yes	84.375	100	100	100	0
			144-152	yes	yes	no	84.375	100	100	100	0
			194-202	yes	yes	no	75	100	100	100	100
	P		235–243	yes	yes	yes	100	100	100	100	100
			382–391	yes	yes	yes	96.875	100	100	100	100
	M	VLP budding3)	24-27	yes	yes	yes	95.3125	0	100	100	100
		Experimentally characterized T-cell epitope2)	108-116	yes	yes	yes	98.4375	100	100	100	100
			120-128	yes	yes	no	100	100	100	100	100
			161-169	yes	yes	no	100	100	100	100	100
			187-195	yes	yes	yes	100	100	100	100	100
			303-312	yes	yes	yes	100	100	100	100	100
			309-316	yes	yes	yes	100	100	100	100	100
			337-345	yes	yes	no	100	100	100	100	100
			350-358	yes	yes	no	96.875	100	100	100	100
			364-372	yes	yes	yes	100	100	100	100	100
			365-372	yes	yes	no	100	100	100	100	100
	F	N-linked glycosylation	73–75; 182–184; 352–354; 427–429; 433–435; 457–459	yes	yes	yes	100	100	100	100	100
		Proposed B-cell epitope4)	221, 323, 373	yes	yes	yes	100	100	100	100	100
		Experimentally characterized T-cell epitope2)	112-121	yes	yes	yes	96.875	100	100	100	100
			152-161	yes	yes	no	100	100	100	100	100
			253-262	yes	yes	yes	96.875	100	100	100	100
			445-453	yes	yes	no	84.375	100	100	100	100
		Cleavage site	99–102	yes	yes	yes	26.5625	100	100	100	100
	HN	N-linked glycosylation	127–129; 176–178; 284–286; 329–331; 400–402; 448–450; 464–466; 507–509; 514–516	yes	yes	yes	100	100	100	100	100
		Experimentally characterized B-cell epitope5)	265–288	100	100	91.5844	100*	100*	96*	100*	100*
			329–340	100	100	95.6331	100*	100*	98*	100*	100*
			352–360	100	100	84.0909	99*	90*	100*	100*	100*
		Experimentally characterized T-cell epitope2)	88-96	yes	yes	yes	98.4375	100	100	100	100
			157-165	yes	yes	no	100	100	100	100	100
			326-334	yes	yes	no	100	100	100	100	100
			505-513	yes	yes	yes	100	100	100	100	100
		Fusion promotion6)	98; 102; 105	yes	yes	yes	100	100	100	100	100
		Receptor binding7)	180; 204; 242; 264; 268; 323; 369; 370; 407; 422; 476; 512; 539; 540; 561; 569	yes	yes	yes	100	100	100	100	100
		Neuraminidase activity8)	239-245	yes	yes	yes	100	100	100	100	100
	L	Experimentally characterized T-cell epitope2)	249-256	yes	yes	yes	100	100	100	100	100
			336-344	yes	yes	no	98.4375	100	100	100	100
			441-449	yes	yes	no	100	100	100	100	100
			591-600	yes	yes	no	100	100	100	100	100
			740-748	yes	yes	yes	100	100	100	100	100
			1299-1307	yes	yes	no	100	100	100	100	100
			1336-1343	yes	yes	no	100	100	100	100	100
			1806-1813	yes	yes	yes	100	100	100	100	100
			1983-1992	yes	yes	yes	98.4375	100	100	100	100
			1986-1994	yes	yes	yes	98.4375	100	100	100	100
		* : average sequence homology
	1)	Ray, G, Schmitt, PT. et al. J Virol. 2016, 90(7):3650-60.
	2)	De Wit, J.; Emmelot, ME. et al. J. Infect. Dis. 2020, 221(1), 474–482.; Kaaijk P, Emmelot ME, et al. J. Sci Rep. 2021,11(1),13664.
	3)	Li M, Schmitt PT, Li Z, McCrory TS, et al. J Virol. 2009, 83(14):7261-72.
	4)	Santak, M., Orvell, C. et al. J. Gen. Virol. 2015, 96(5), 982–990.
	5)	Kovamees, J.. et al, Virus Res, 1990, 17(2), 119-29.; Orvell, C., J Immunol,1984, 132(5), 2622-9.; Kulkarni-Kale, U. et al, Virology, 2007. 359(2), 436-46.
	6)	Bose S, Song AS, et al. J Virol, 2014, 88(8):3925–41.
	7)	M. Kubota, K. Takeuchi, et al. PNAS 2016, 113(41), 11579-84.
	8)	Mrza,A.M. et al, J Virol. 1994, 68(8) 5093-9.
